# Supplementary material for: Matrix Drug Screen Identifies Synergistic Drug Combinations to Augment SMAC Mimetic Activity in Ovarian Cancer
Source: Cancers (Basel). 2020 Dec 15;12(12):3784. doi: 10.3390/cancers12123784 (PMC7765376; doi:10.3390/cancers12123784)
Supplement: Supplementary file 1 [file cancers-12-03784-s001.zip]

Archive with 3 entries (2 files):
- cancers-986572-Supplementary materials/
- cancers-986572-Supplementary materials/cancers-986572-suppl-final.docx
- cancers-986572-Supplementary materials/Tables S1 and S2.xlsx
