# Supplementary material for: Matrix Drug Screen Identifies Synergistic Drug Combinations to Augment SMAC Mimetic Activity in Ovarian Cancer
Source: Cancers (Basel). 2020 Dec 15;12(12):3784. doi: 10.3390/cancers12123784 (PMC7765376; doi:10.3390/cancers12123784)
Supplement: Supplementary file 1 [file cancers-12-03784-s001.zip › cancers-986572-Supplementary materials/Tables S1 and S2.xlsx]

## Sheet: Table S1
Table S1: Combination data for birinapant vs. all 1912 screened compounds as completed in 6 × 6 combination experiments in the HGSOC (High grade serous ovarian cancer) cell line PEO-1
BlockId	Size	mqc Class	mqc Confidence	Row Name	Col Name	Median Excess	Num Excess	Excess HSA	Excess CRX	LS3x3	Beta	Gamma	DB Sum Pos	DB Sum Neg
1	6	medium	0.84784	Lonidamine	Birinapant	27.919	11	70.2288	67222.1	-10.523	1.19253	1.03447	3.62981	-0.31524
2	6	medium	0.875873	3-Bromopyruvate	Birinapant	26.2254	6	97.093	76014.3	0.41474	1.13247	1.05557	2.15926	-0.22055
3	6	medium	0.793976	Tranilast	Birinapant	30.86	11	34.5459	78552.2	-1.11641	1.11335	1.05359	1.30885	-0.37583
4	6	medium	0.873337	Lenalidomide	Birinapant	29.1714	7	93.7364	70859.9	2.00456	1.18223	1.03965	3.48846	-0.15022
5	6	medium	0.774355	Pomalidomide	Birinapant	30.6889	17	-131.668	76675.2	-11.9845	1.09424	0.97459	1.25473	-0.72133
6	6	medium	0.95219	Thalidomide	Birinapant	30.5863	16	-142.72	73518.6	-15.1758	1.07239	0.94856	1.80267	-0.6176
7	6	medium	0.86978	Andrographolide	Birinapant	31.7546	11	12.7362	81702	-0.46409	1.02136	1.00442	1.42178	-0.72086
8	6	medium	0.947773	Tanshinone I	Birinapant	32.4759	14	-91.2893	79989.5	-7.42474	1.05437	0.97905	1.50829	-0.98885
9	6	medium	0.837265	Tanshinone IIA	Birinapant	37.6663	9	12.9534	71446.1	1.41446	1.14561	1.01782	2.42085	-0.38465
10	6	good	0.771733	Apratastat	Birinapant	23.074	4	206.999	70969.6	5.1045	1.1812	1.07664	4.26197	-0.0863
11	6	medium	0.963549	Methylrosaniline chloride	Birinapant	61.1652	19	-146.75	66595.5	-13.3636	1.0894	0.94827	1.50593	-0.68024
12	6	good	0.788298	Cyclophosphamide	Birinapant	21.4977	12	38.2955	83809.9	-2.48645	1.02832	1.00839	1.53487	-0.4446
13	6	medium	0.932676	Bendamustine	Birinapant	32.4396	6	242.641	72846.1	1.18476	1.10684	1.09165	2.7087	-0.14478
14	6	medium	0.948532	Busulfan	Birinapant	26.0237	9	129.561	74984.1	-8.62615	1.09199	1.03589	2.97239	-0.39406
15	6	good	0.88631	Dacarbazine	Birinapant	24.5636	5	275.861	70554	5.73377	1.11626	1.09634	3.06772	-0.12299
16	6	medium	0.944664	Mitomycin C	Birinapant	73.8505	23	-350.778	67680.2	-18.456	0.90784	0.87886	0.01145	-2.74753
17	6	medium	0.995956	Streptozocin	Birinapant	23.534	9	53.4251	85635.1	-3.14163	1.02451	1.01342	1.3779	-0.41604
18	6	medium	0.822999	Ifomide	Birinapant	31.0682	6	147.333	80705.4	-0.47793	1.07412	1.06222	1.79429	-0.32096
19	6	medium	0.993302	Carmustine	Birinapant	32.5506	11	62.3082	78715.6	-2.18642	1.10281	1.04545	1.89662	-0.41987
20	6	good	0.715814	Chlormethine	Birinapant	33.655	8	127.548	76062.6	-0.14273	1.09763	1.04459	2.55917	-0.10939
21	6	medium	0.792707	Chlorambucil	Birinapant	42.5516	16	-238.167	76859.4	-17.5595	0.97285	0.91917	0.85991	-1.786
22	6	medium	0.99475	Fotemustine	Birinapant	20.0142	19	-145.864	90010.7	-8.59399	1.00276	0.95861	0.63992	-1.06886
23	6	medium	0.973205	Carboplatin	Birinapant	27.4161	14	-41.0725	85473.4	-4.84073	0.99874	0.98532	0.74098	-0.68259
24	6	medium	0.977133	Oxaliplatin	Birinapant	24.7854	9	84.4112	76750.1	-0.81048	1.08965	1.03018	2.47548	-0.41911
25	6	bad	0.790068	Cisplatin	Birinapant	20.7717	7	139.384	71455.6	3.70218	1.09551	1.04585	2.77703	-0.0072
26	6	medium	0.994149	Nedaplatin	Birinapant	27.2402	15	-0.80486	72357.1	-3.20684	1.15989	1.01777	2.47916	-0.18994
27	6	medium	0.989112	Picoplatin	Birinapant	27.7636	15	-24.942	83977.9	-11.1005	0.99552	0.98652	1.28456	-1.24372
28	6	medium	0.729043	Lomustine	Birinapant	34.3597	12	0.47184	80031.3	-5.70226	1.00103	0.99939	0.78486	-0.78015
29	6	good	0.873863	Procarbazine hydrochloride	Birinapant	26.1037	3	321.777	71249.4	9.58049	1.24356	1.16504	3.9361	-0.09724
30	6	good	0.940647	Melphalan	Birinapant	46.4941	16	-171.453	71688	-13.6929	1.01865	0.96011	0.76549	-1.23456
31	6	medium	0.833847	Estramustine	Birinapant	41.345	20	-203.431	72441.9	-17.9074	1.02554	0.92188	1.26309	-0.79595
32	6	medium	0.953831	Vincristine sulfate	Birinapant	73.9942	22	-200.051	74168.6	-10.851	0.95762	0.94658	0.26349	-1.70959
33	6	good	0.85752	Vinblastine	Birinapant	41.8243	9	65.9976	105699	-2.40988	1.01841	1.01648	1.51162	-0.79398
34	6	medium	0.675794	Vinflunine	Birinapant	53.122	15	-105.542	90628.1	-15.8357	1.03442	0.97971	1.23028	-0.83605
35	6	medium	0.787702	Vinorelbine	Birinapant	43.0892	11	91.8627	82459.1	-1.25369	1.17061	1.08086	2.06218	-0.19373
36	6	medium	0.676763	Vindesine sulfate salt	Birinapant	58.2269	8	152.141	66989.5	-0.10406	1.26856	1.11138	3.00483	-0.03453
37	6	good	0.752971	Combretastatin A-4	Birinapant	71.9532	22	-175.662	58163.6	-8.04937	1.13208	0.96401	0.47015	-0.99858
38	6	medium	0.780794	Ombrabulin	Birinapant	66.5025	19	-98.3322	43515.3	-4.45882	1.09688	0.96863	0.94719	-0.7842
39	6	medium	0.479428	Plinabulin	Birinapant	70.3461	21	-108.657	32394.1	-5.82589	1.07139	0.96406	0.58136	-0.40795
40	6	good	0.767618	E-7010	Birinapant	58.9617	16	-24.0982	61227.2	-7.80487	1.03723	1.01055	1.00277	-0.42064
41	6	medium	0.821967	Indibulin	Birinapant	51.7734	17	-39.3725	52990.4	-11.3047	1.23945	1.01211	2.19642	-0.21177
42	6	bad	0.621302	XRP-44X	Birinapant	35.9755	13	76.2754	69206.3	-6.02187	1.14392	1.04971	2.54926	-0.2456
43	6	good	0.829913	Colchicine	Birinapant	78.3042	20	-148.699	39337.7	-9.13617	1.20845	1.0669	0.57004	-1.20192
44	6	bad	0.94463	Demecolcine	Birinapant	74.2836	21	-210.171	52802.9	-8.64661	0.9301	0.90469	0.4044	-1.78693
45	6	medium	0.708386	Noscapine	Birinapant	29.7162	7	198.252	71097.8	5.11596	1.17461	1.07339	4.0148	-0.36473
46	6	medium	0.845314	Ansamitocin P3	Birinapant	75.5942	23	-75.3595	10187.1	-4.85069	1.18635	0.98545	0.12588	-0.26688
47	6	good	0.883075	Docetaxel	Birinapant	74.598	23	-134.318	25220.9	-4.33731	0.98442	0.9229	0.34238	-0.65451
48	6	good	0.849668	Paclitaxel	Birinapant	73.1721	23	-155.267	32358.5	-9.78239	0.97561	0.93018	0.05307	-0.78157
49	6	medium	0.735704	Cabazitaxel	Birinapant	59.7569	18	-61.7626	16379.9	-3.92047	1.01648	0.97086	0.63745	-0.18353
50	6	medium	0.777972	Cephalomannine	Birinapant	66.6435	21	-91.1167	32522.1	-5.63931	1.27256	0.99629	1.11971	-0.38707
51	6	good	0.842776	Epothilone A	Birinapant	68.8477	23	-124.272	27952.4	-7.82513	1.11272	0.96058	0.79663	-0.42436
52	6	medium	0.758133	Epothilone B	Birinapant	80.7353	24	-167.169	24553.5	-5.30848	0.9853	0.89541	0.07719	-0.82417
53	6	medium	0.644156	Lexibulin hydrochloride	Birinapant	68.4328	18	-21.0587	53064.9	-5.3301	1.02266	1.01104	0.97694	-0.6161
54	6	medium	0.751847	Nocodazole	Birinapant	71.9769	18	-65.7148	50053	-6.16867	1.0356	1.00957	0.90335	-0.76338
55	6	medium	0.864776	Parbendazole	Birinapant	66.4829	19	-128.847	52986.6	-14.1397	1.10698	0.99624	1.05193	-1.01689
56	6	good	0.814526	10-Deacetylbaccatin	Birinapant	26.5755	7	162.905	74385.1	2.62695	1.14888	1.05737	4.21896	-0.13216
57	6	good	0.829064	DMEP	Birinapant	70.4871	15	-77.7995	66528.4	-8.46827	1.00281	0.98396	1.01695	-1.07056
58	6	medium	0.920879	Podofilox	Birinapant	70.2447	18	-65.6923	47288.5	-7.85854	1.02305	0.98057	0.83656	-0.5895
59	6	medium	0.798506	Terameprocol	Birinapant	30.503	16	-62.692	85774.7	-7.81901	0.99159	0.97961	0.85491	-1.08543
60	6	good	0.932735	Ispinesib	Birinapant	65.3206	22	-86.7806	32045.2	-8.77215	1.08667	1.00828	0.75755	-0.45882
61	6	medium	0.802678	SB-743921	Birinapant	75.4031	22	-107.751	14896.3	-6.98838	0.99639	0.96602	0.23242	-0.46674
62	6	bad	0.688651	ARRY-520	Birinapant	71.7816	24	-132.323	30499.9	-6.81361	1.07341	0.95104	0.20448	-0.54266
63	6	medium	0.974468	Monastrol	Birinapant	22.5387	7	120.231	79271.7	3.4616	1.08091	1.03765	2.90665	-0.23147
64	6	medium	0.964702	S-Trityl-L-cysteine	Birinapant	25.6404	13	-23.1631	87112.6	-8.70438	1.01497	0.99539	1.10568	-0.83016
65	6	medium	0.835386	(-)-Blebbistatin	Birinapant	31.3785	9	105.628	79719.2	-0.65815	1.04016	1.02725	2.06662	-0.60821
66	6	medium	0.837432	Omecamtiv mecarbil	Birinapant	33.6949	5	204.125	70828.1	5.03875	1.19727	1.08867	3.53049	-0.08173
67	6	good	0.72252	Cilliobrevin D	Birinapant	24.7853	10	80.1211	79446	0	1.04165	1.01965	2.25584	-0.62972
68	6	good	0.838023	GSK-923295	Birinapant	65.7378	17	-147.317	70169.5	-19.939	1.02549	0.95933	1.10787	-1.21451
69	6	good	0.734372	Topotecan hydrochloride	Birinapant	81.3034	20	-166.053	68215.7	-15.4168	1.02041	0.95535	0.62212	-1.03851
70	6	good	0.82782	Irinotecan	Birinapant	60.7559	9	33.2138	94677.6	-0.20374	1.07402	1.02764	2.22488	-0.79344
71	6	bad	0.52114	Camptothecin	Birinapant	70.0654	19	-92.3142	54685.4	-13.0079	1.10254	0.97715	0.92532	-0.59075
72	6	medium	0.762171	10-hydroxycamptothecin	Birinapant	55.1328	20	-38.5207	58611.4	-4.05501	1.2417	1.10542	0.83812	-0.40208
73	6	medium	0.779331	SN-38	Birinapant	61.8547	19	0.51365	33237.1	-2.86119	1.13569	1.03711	0.63778	-0.15957
74	6	bad	0.993682	Rebeccamycin	Birinapant	61.7272	16	0.45607	59807.3	-2.33723	1.18286	1.04795	1.54254	-0.3189
75	6	good	0.737567	beta-Lapachone	Birinapant	18.3389	4	265.585	69235.5	1.09254	1.16401	1.0896	5.10266	-0.14951
76	6	medium	0.60634	Doxorubicin	Birinapant	67.6011	21	-135.674	49517.2	-11.2769	1.05488	0.96472	0.29196	-0.92142
77	6	good	0.742308	Vosaroxin	Birinapant	62.6043	14	-118.118	62989.7	-20.2001	1.05454	0.96982	1.71573	-1.50836
78	6	good	0.917332	Epirubicin hydrochloride	Birinapant	69.7386	19	-93.1169	51012.4	-11.4832	1.12339	1.00776	0.88199	-0.7667
79	6	good	0.753621	Idarubicin hydrochloride	Birinapant	77.5862	23	-125.996	30000.9	-9.38361	1.01858	0.95569	0.47894	-0.73326
80	6	medium	0.794912	Pirarubicin	Birinapant	59.5774	19	-150.361	62926.7	-10.2501	1.06838	0.95532	0.73013	-0.88191
81	6	good	0.900124	Etoposide	Birinapant	34.8495	12	-89.5683	111311	-7.03777	1.0635	0.98135	1.47273	-0.79697
82	6	good	0.908495	Teniposide	Birinapant	59.292	17	-150.645	95383.5	-7.41674	1.00459	0.96797	0.60635	-1.42679
83	6	medium	0.770114	Mitoxantrone	Birinapant	71.7719	18	-105.226	40495.4	-6.7306	0.99791	0.96528	0.45203	-0.82631
84	6	medium	0.860879	Dexrazoxane hydrochloride	Birinapant	35.7244	14	-32.1874	77652.3	-7.27268	1.06267	1.00278	2.14067	-1.34602
85	6	medium	0.991508	ICRF-193	Birinapant	47.2637	13	-39.2064	75916.6	-13.1842	1.03667	0.98059	2.30743	-1.12361
86	6	medium	0.98255	Temozolomide	Birinapant	36.7843	6	80.5405	81285.2	-0.79237	1.08359	1.04014	1.73677	-0.28806
87	6	medium	0.900712	Genistein	Birinapant	30.0978	8	61.1729	79851.6	-1.96268	1.03402	1.01815	1.67825	-0.51702
88	6	medium	0.788384	Amonafide	Birinapant	44.2901	10	-32.9009	76349.1	-7.69089	1.1584	1.01831	2.4211	-0.70528
89	6	medium	0.808873	Banoxantrone	Birinapant	79.6615	24	-384.702	56041.8	-21.7437	0.92012	0.87578	0.06714	-2.88271
90	6	medium	0.757897	Aclarubicin	Birinapant	76.1728	20	-146.708	55266.2	-9.19012	1.03501	0.96231	0.76834	-1.27807
91	6	bad	0.897032	Gatifloxacin	Birinapant	33.7479	9	49.8485	80378	-4.76249	1.08408	1.01836	1.99238	-0.34317
92	6	bad	0.798363	Moxifloxacin hydrochloride	Birinapant	27.4589	9	103.99	79035.7	-4.24612	1.07227	1.03181	2.98691	-0.87214
93	6	bad	0.959752	Norfloxacin	Birinapant	36.1983	13	65.2696	82413.4	-2.54519	1.05208	1.02874	2.14943	-1.13086
94	6	medium	0.766113	Sparfloxacin	Birinapant	39.4653	10	61.3714	81463.3	-4.46852	1.07686	1.02412	2.56033	-1.01385
95	6	medium	0.985415	Levofloxacin	Birinapant	32.0432	5	108.382	80032	1.80461	1.03119	1.03119	1.57764	-0.49382
96	6	medium	0.970897	Ciprofloxacin	Birinapant	28.9871	12	-48.8018	84376.2	-8.98764	1.00101	0.98076	1.1905	-0.98227
97	6	medium	0.974322	Sitafloxacin hydrate	Birinapant	23.5827	9	163.668	79566	-0.44434	1.05625	1.04497	2.64388	-0.57983
98	6	bad	0.702305	VX-222	Birinapant	22.3993	5	158.676	76233.4	4.30039	1.12356	1.07391	2.31347	-0.17717
99	6	bad	0.893599	VCH-916	Birinapant	39.806	9	53.9511	78435.4	-9.52744	1.02434	1.00508	2.29125	-0.91147
100	6	medium	0.910114	Sofosbuvir	Birinapant	25.0038	11	32.4887	79777.6	-1.22159	1.07026	1.00889	2.79718	-0.48756
101	6	good	0.831372	Nesbuvir	Birinapant	31.9904	6	163.808	69836.2	6.07915	1.10068	1.05664	3.05373	-0.1069
102	6	medium	0.968801	Actinomycin D	Birinapant	72.8398	21	-268.586	66024.9	-25.3049	0.97163	0.876	0.36341	-1.20896
103	6	medium	0.739216	Rifapentine	Birinapant	42.4024	9	22.5562	82073.2	0.1594	1.03236	1.01201	1.32622	-0.73582
104	6	medium	0.681081	Rifampicin	Birinapant	40.3684	10	-11.4313	80213.7	-4.20849	0.99522	0.99522	1.02798	-1.1423
105	6	medium	0.947645	Rifaximin	Birinapant	34.1349	17	-162.075	91800	-16.3349	0.95166	0.94927	0.57043	-2.1177
106	6	good	0.807318	Sodium Danshensu	Birinapant	34.5167	14	-48.1543	78676.5	-6.53847	1.12227	1.00526	1.88703	-0.53989
107	6	good	0.972361	Resistomycin	Birinapant	33.4925	13	-31.1004	81135.1	-5.62747	1.00283	0.98169	1.58468	-1.14022
108	6	good	0.799969	CX-5461	Birinapant	64.9501	18	-291.902	64143.2	-24.7519	1.00244	0.90298	0.89692	-1.65827
109	6	medium	0.940865	Clofarabine	Birinapant	59.686	19	-118.02	52132.8	-7.76951	1.05	0.96113	0.7066	-0.66015
110	6	medium	0.958943	Entecavir	Birinapant	27.3323	11	60.8768	71872.4	-2.35287	1.17803	1.02246	3.18434	-0.15417
111	6	medium	0.881476	Cidofovir	Birinapant	26.5453	13	-27.3018	78711	-1.81074	1.01292	0.98724	1.12799	-0.57108
112	6	good	0.96743	Troxacitabine	Birinapant	19.1582	7	151.564	72734.4	-0.27043	1.13213	1.05386	3.76492	-0.02647
113	6	medium	0.967602	Cytarabine	Birinapant	60.5925	20	-388.481	77853.1	-34.8807	0.90691	0.86765	0.33146	-3.03749
114	6	medium	0.825695	Telbivudine	Birinapant	29.4236	11	94.0446	74082.2	-5.07899	1.09673	1.03154	2.59295	-0.16381
115	6	medium	0.887321	Adefovir dipivoxil	Birinapant	36.6265	8	98.0987	64759.5	-6.51695	1.20542	1.04731	3.49145	-0.21529
116	6	medium	0.746608	Aciclovir	Birinapant	22.0424	11	56.4036	76086.6	-3.59893	1.05977	1.01543	2.58638	-0.5609
117	6	medium	0.951261	Oxibendazole	Birinapant	68.3666	18	-117.197	67904.8	-12.2744	1.10503	1.0019	1.17622	-1.04929
118	6	medium	0.9601	Valaciclovir	Birinapant	30.396	14	-18.4093	83377.4	-4.53098	1.04766	1.0136	1.20825	-0.94944
119	6	good	0.801091	Ganciclovir	Birinapant	46.1439	3	282.645	68230.8	10.9916	1.14072	1.12029	3.11899	-0.25588
120	6	medium	0.967691	Triptolide	Birinapant	64.4432	21	-150.514	39396.7	-3.5855	1.0636	0.91367	0.80512	-0.58247
121	6	medium	0.84795	Hydroxyurea	Birinapant	26.8834	16	-51.3324	78014.8	-8.57749	1.08213	0.98159	2.12244	-0.71599
122	6	medium	0.685789	Imexon	Birinapant	40.6963	12	-13.0805	82335.4	-4.52877	1.04531	1.01727	1.1427	-0.98556
123	6	medium	0.801231	Cyanein	Birinapant	53.6273	16	-51.8888	64366.2	-5.7418	1.13809	1.01895	1.07303	-0.22775
124	6	medium	0.772514	Mithramycin	Birinapant	73.2362	18	-108.399	49076.6	-15.3941	1.01475	0.978	0.66223	-0.93927
125	6	bad	0.761305	Fomepizole	Birinapant	36.1163	9	177.767	68566.2	-2.12223	1.20044	1.123	2.5864	-0.32327
126	6	medium	0.758639	Daidzin	Birinapant	26.017	13	9.14505	77486.5	-5.18871	1.1105	1.00772	2.317	-0.35151
127	6	medium	0.945554	JK-184	Birinapant	71.2634	20	-124.692	54325.8	-6.23579	1.04429	1.00293	0.14657	-1.12326
128	6	medium	0.547923	Disulfiram	Birinapant	30.9632	19	-77.9134	83217.6	-7.67737	0.99058	0.97388	0.58962	-0.80936
129	6	medium	0.782371	Omigapil	Birinapant	31.1665	13	-4.02165	81291.9	-0.13244	1.07227	1.01502	1.6983	-0.90355
130	6	medium	0.912203	KL001	Birinapant	34.2794	4	178.277	69074.5	3.81249	1.22612	1.11567	2.83039	-0.02769
131	6	medium	0.802613	Itraconazole	Birinapant	29.0447	20	-156.037	81176.6	-9.11022	1.02	0.95653	1.00219	-0.93795
132	6	medium	0.977735	Methoxsalen	Birinapant	19.8721	6	117.551	76886.5	1.58316	1.14976	1.04592	2.88479	-0.06077
133	6	medium	0.9904	Morin hydrate	Birinapant	32.2237	8	66.8161	78604	0.7795	1.07354	1.02408	2.46497	-0.3006
134	6	medium	0.976413	Myricetin	Birinapant	21.7284	8	123.531	75621.9	1.88428	1.11648	1.03774	3.19089	-0.03467
135	6	medium	0.871876	Naringenin	Birinapant	15.3622	4	168.138	72010	5.15003	1.21082	1.06825	3.67116	0
136	6	good	0.808623	Quinidine	Birinapant	25.5687	17	-84.967	79176.5	-4.42584	1.02952	0.96646	1.48493	-0.54106
137	6	medium	0.992069	ThioTEPA	Birinapant	40.8344	11	0.67075	77010	-4.86842	1.03623	1.00505	1.32889	-0.77573
138	6	medium	0.952819	Avasimibe	Birinapant	35.0585	10	95.2104	77065	-1.06046	1.03137	1.02009	1.92903	-0.6304
139	6	medium	0.971812	Apigenin	Birinapant	23.7435	6	147.976	76064.4	2.16782	1.0791	1.05092	2.08881	-0.13669
140	6	medium	0.785266	Baicalein	Birinapant	26.3102	8	117.605	73033.8	-1.08782	1.08661	1.04032	2.33414	-0.14034
141	6	medium	0.953137	Baicalin	Birinapant	39.5275	3	233.054	66338.6	3.11457	1.15508	1.10637	2.93196	-0.07315
142	6	medium	0.985086	Metformin	Birinapant	35.2954	12	-22.052	84116.3	-11.2797	0.99453	0.98242	1.74448	-1.47674
143	6	medium	0.725688	Acadesine	Birinapant	29.5316	14	-74.3845	89131.3	-10.4291	1.0126	0.98687	0.94426	-1.25907
144	6	medium	0.815713	A-769662	Birinapant	34.293	3	342.002	73638	3.39074	1.17026	1.13711	3.78904	-0.1364
145	6	bad	0.85289	10058-F4	Birinapant	39.8606	10	73.7231	81360.9	1.72929	1.01431	1.01143	1.97755	-1.14428
146	6	medium	0.961607	10074-G5	Birinapant	29.318	10	142.192	67263	-2.11062	1.25137	1.06209	4.10372	-0.10929
147	6	medium	0.973556	Imatinib	Birinapant	29.8111	14	-103.204	90730.7	-1.85783	1.01038	0.98251	0.51631	-1.14098
148	6	medium	0.831964	Nilotinib	Birinapant	33.1457	14	-106.131	92440.6	-7.65527	0.96912	0.96794	0.66755	-1.68517
149	6	bad	0.997607	Bafetinib	Birinapant	0	0	479.172	73002.5	13.8466	1.21919	1.1772	5.33474	0
150	6	good	0.83983	DCC-2036	Birinapant	26.9852	7	172.769	77766.5	-2.93243	1.23877	1.17715	2.92138	-0.36937
151	6	medium	0.704731	Dasatinib	Birinapant	61.2023	21	-329.038	56961.3	-23.4746	1.0575	0.87073	0.78003	-1.15606
152	6	medium	0.97993	Bosutinib	Birinapant	26.5408	15	-26.4671	85520.3	-9.23873	1.02079	0.99428	1.26333	-0.65351
153	6	medium	0.981764	KW-2449	Birinapant	37.2258	5	31.6619	91159.9	1.42073	1.05232	1.02622	1.20564	-0.55145
154	6	good	0.743735	GNF-2	Birinapant	25.3446	8	103.903	84733.5	-0.78631	1.02596	1.02596	1.54863	-0.5096
155	6	medium	0.913149	HMSL10015	Birinapant	42.4289	12	-23.4083	80330.6	-6.3347	0.99186	0.98716	1.23055	-1.16312
156	6	medium	0.901771	PD-173955	Birinapant	42.0289	17	-133.713	76324.2	-12.0179	1.08608	0.97903	1.55036	-1.12386
157	6	medium	0.633512	PD-173955 Analogue 1	Birinapant	33.1873	15	-76.5192	87131	-9.26704	1.01665	0.98901	0.99854	-1.16421
158	6	medium	0.742279	Saracatinib	Birinapant	26.944	19	-200.041	96441	-12.4058	0.94473	0.94292	0.07705	-2.00159
159	6	medium	0.787388	PD-166285	Birinapant	60.84	22	-223.582	64732.9	-12.5002	1.03931	0.9397	0.62613	-1.43796
160	6	bad	0.822398	KX-01	Birinapant	86.8064	24	-234.814	60035.4	-12.2309	0.95393	0.94138	0.01204	-2.15576
161	6	medium	0.790401	Vandetanib	Birinapant	21.0369	9	240.91	78370	-2.24659	1.10859	1.06675	3.80958	-0.18827
162	6	medium	0.888512	Erlotinib	Birinapant	34.3846	13	-5.49135	89219.2	-12.7253	1.01143	0.99236	1.69861	-1.0508
163	6	medium	0.823439	OSI-420	Birinapant	23.5775	12	-28.3559	92376.3	-4.69641	0.99966	0.99136	0.65126	-0.61026
164	6	good	0.882975	Gefitinib	Birinapant	23.2787	10	40.6009	85962.2	-2.95535	1.00059	0.99741	1.68812	-1.17948
165	6	medium	0.925998	Lapatinib	Birinapant	28.7549	15	-42.1059	87631.3	-7.55999	1.00154	0.98174	1.36056	-1.09759
166	6	good	0.935097	Varlitinib tosylate	Birinapant	35.4812	9	101.282	77085.2	-3.2096	1.0979	1.04468	2.34087	-0.35414
167	6	medium	0.935953	Neratinib	Birinapant	48.2326	23	-283.484	80307	-13.483	0.92139	0.90825	0.15812	-2.39198
168	6	medium	0.552608	Canertinib	Birinapant	31.3101	18	-179.649	88169.5	-16.8747	1.02044	0.9677	0.63617	-1.51562
169	6	medium	0.943851	AV-412	Birinapant	34.8556	10	44.2619	78798.6	-1.15778	1.08684	1.05812	1.04156	-0.4606
170	6	bad	0.907934	Dacomitinib	Birinapant	43.7228	10	-16.9777	74587.1	-14.0468	1.15132	0.99385	3.48459	-0.40413
171	6	medium	0.93933	AG-1478	Birinapant	19.4264	7	79.7383	79133	-2.70403	1.103	1.02007	3.56823	-0.31194
172	6	good	0.725823	TAK-285	Birinapant	30.0985	16	-97.8369	87834	-10.283	1.00308	0.97026	1.01348	-0.87705
173	6	medium	0.712923	Afatinib	Birinapant	23.5003	17	-119.216	85757.4	-6.97653	0.97712	0.95869	0.51905	-1.06319
174	6	good	0.766699	AEE-788	Birinapant	24.476	9	155.995	79830.4	7.38636	1.07908	1.04793	2.93585	-0.5241
175	6	medium	0.711076	CUDC-101	Birinapant	46.4003	17	-55.2144	74531	-14.0193	1.03394	1.00039	1.64767	-1.5211
176	6	good	0.932823	Pelitinib	Birinapant	40.7242	14	-97.9493	76527.6	-8.14313	1.0436	0.97158	1.83198	-1.04816
177	6	medium	0.765317	WZ-4002	Birinapant	17.5904	12	-1.56522	91084.5	-3.25463	0.99294	0.99088	0.86757	-0.71474
178	6	bad	0.780968	AC-480	Birinapant	23.1277	8	61.1285	92035.2	-0.55763	1.029	1.01636	1.44209	-0.34179
179	6	bad	0.997585	PD-153035	Birinapant	19.3481	6	127.517	84639.2	1.15946	1.10894	1.05209	2.47065	-0.19214
180	6	medium	0.719357	WHI-P97	Birinapant	19.4503	5	364.373	68576.7	10.3237	1.34409	1.22197	4.58687	-0.01583
181	6	good	0.934539	XL-647	Birinapant	29.9517	14	-5.1125	78814.5	-7.53743	1.04876	0.99956	1.91665	-0.28338
182	6	medium	0.733125	WZ-3146	Birinapant	25.2366	15	-97.1615	89773.7	-7.25807	0.96654	0.96528	0.2779	-1.14049
183	6	medium	0.978467	WZ-8040	Birinapant	22.9497	9	73.6209	87558.7	-0.92815	1.03656	1.02186	1.52655	-0.23678
184	6	medium	0.805962	AG-1024	Birinapant	26.0411	7	76.5638	90239.7	-5.95962	1.01831	1.01831	1.30244	-0.5368
185	6	medium	0.684499	4-Quinazolinamine	Birinapant	39.3985	7	183.945	75395.9	0.52548	1.15574	1.08018	3.33249	-0.59083
186	6	medium	0.849482	HMSL10016	Birinapant	27.2117	11	13.7969	86773	-0.29971	1.01665	1.004	1.41031	-0.77238
187	6	medium	0.740585	CP-724714	Birinapant	17.4167	7	108.081	91540.9	0	1.02874	1.02874	1.49698	-0.41617
188	6	medium	0.771992	AST-1306	Birinapant	34.3542	14	-102.157	91497.2	-12.1786	0.9828	0.97119	0.57977	-1.15516
189	6	medium	0.810171	Sapitinib	Birinapant	21.4546	8	140.275	84983	9.72164	1.08359	1.04625	2.5952	-0.51275
190	6	medium	0.949294	Mubritinib	Birinapant	34.6013	14	-5.64721	66514.4	-10.6558	1.15225	1.00537	3.53724	-0.47295
191	6	medium	0.717555	ARRY-380	Birinapant	28.5508	4	181.185	86824.1	3.94398	1.05625	1.04971	2.43089	-0.32421
192	6	medium	0.969352	Linifanib	Birinapant	22.4732	8	-40.0462	96554.3	0	0.98796	0.98796	0.49284	-0.8933
193	6	medium	0.743557	KI-8751	Birinapant	29.062	12	-114.212	97018.3	-13.7672	0.96674	0.96674	0.49674	-1.63886
194	6	medium	0.957324	KRN-633	Birinapant	28.6475	5	93.6679	90360.7	0.31896	1.08774	1.05852	1.6981	-0.37855
195	6	good	0.730597	Apatinib	Birinapant	29.8666	14	-35.0153	84224.2	-6.61902	1.00996	0.98416	1.61956	-1.00644
196	6	medium	0.901715	Axitinib	Birinapant	39.0577	20	-276.052	91966.1	-17.601	0.93691	0.9272	0.22111	-2.77311
197	6	medium	0.984546	Sorafenib	Birinapant	29.9014	10	-20.8196	94104.3	-11.7068	0.99381	0.98855	1.24511	-1.23784
198	6	medium	0.82582	Vatalanib	Birinapant	13.1057	6	51.6722	94787	0	1.0133	1.0133	0.76365	-0.24693
199	6	bad	0.997094	Motesanib	Birinapant	27.9857	10	54.5204	89464.3	-6.54787	1.0436	1.03314	1.40462	-0.85942
200	6	medium	0.960427	Tivozanib	Birinapant	36.2628	10	61.8918	79418.4	-3.00798	1.16082	1.03648	3.28325	-0.6689
201	6	medium	0.910649	Nintedanib	Birinapant	24.4723	18	-174.378	95497.5	-14.2297	0.95093	0.94946	0.20065	-1.88656
202	6	medium	0.85194	Brivanib	Birinapant	30.0862	15	-145.202	96976.8	-5.43729	0.9624	0.95877	0.21923	-1.54444
203	6	medium	0.973419	Telatinib	Birinapant	15.9299	8	37.4527	92956.2	-0.35042	1.00244	1.00244	1.18495	-0.81042
204	6	good	0.567393	Cabozantinib	Birinapant	21.9658	6	148.094	87721.2	1.71838	1.06718	1.04734	2.05762	-0.22379
205	6	medium	0.901588	Cediranib	Birinapant	29.9126	11	87.3371	75657.6	-5.12438	1.07412	1.01426	3.42079	-0.66182
206	6	medium	0.767772	BMS-794833	Birinapant	45.7448	13	-92.2178	83696.5	-11.9159	0.97481	0.96553	0.77196	-1.41326
207	6	medium	0.896218	Lenvatinib	Birinapant	16.2477	8	104.893	89384.9	-5.83764	1.0229	1.0229	1.74462	-0.69569
208	6	good	0.661637	OSI-632	Birinapant	24.3387	9	11.0116	92483.8	0	1.00244	1.00244	0.85984	-0.74972
209	6	bad	0.799622	Foretinib	Birinapant	39.584	11	99.0175	74069.3	-2.9351	1.06123	1.04021	2.01695	-0.28975
210	6	medium	0.975169	Regorafenib	Birinapant	30.2822	5	206.796	74507.1	5.73184	1.15674	1.09661	3.17814	-0.27327
211	6	medium	0.910118	Orantinib	Birinapant	33.1879	13	23.5738	77152.6	-4.45485	1.09731	1.02008	1.89708	-0.26895
212	6	medium	0.977593	Sunitinib malate	Birinapant	30.4791	10	34.2396	75744.7	-8.25421	1.05779	1.01255	1.95502	-0.2152
213	6	bad	0.778255	Chrysophanol	Birinapant	19.2492	12	91.3049	82120.6	-5.10894	1.03848	1.01274	2.38454	-0.51734
214	6	medium	0.964346	AG-13958	Birinapant	27.8079	7	117.732	70750.3	0.70375	1.20757	1.0689	2.8537	-0.04508
215	6	medium	0.973398	JNJ-38158471	Birinapant	32.48	3	159.749	76952.9	2.40895	1.08076	1.0532	2.57039	-0.17482
216	6	medium	0.617154	Takeda-6d	Birinapant	14.8261	9	135.227	75680.9	-0.32818	1.1044	1.04539	3.07535	-0.03453
217	6	medium	0.860453	MK-2461	Birinapant	27.34	11	70.9047	79943.9	-5.62341	1.10918	1.04707	2.16494	-0.42321
218	6	good	0.931616	Ponatinib	Birinapant	52.1983	16	-89.7786	77655.1	-18.8908	1.01318	0.97583	1.51932	-1.56678
219	6	medium	0.765478	Dovitinib	Birinapant	46.8219	14	-69.3352	70143.1	-12.4189	1.05667	0.98877	1.98395	-0.72055
220	6	medium	0.921947	Masitinib	Birinapant	30.6724	13	1.30833	78108.4	-4.26502	1.12109	1.01167	2.12486	-0.37186
221	6	medium	0.919109	AZD-4547	Birinapant	0	0	332.255	75315.5	7.90076	1.14639	1.11274	4.10454	0
222	6	bad	0.898822	PD-173074	Birinapant	26.1752	9	29.966	79842.8	-6.28648	1.12598	1.02656	2.11311	-0.10355
223	6	medium	0.865146	SU-5402	Birinapant	37.4327	10	54.1968	79346.2	-5.92734	1.06572	1.02427	2.30912	-0.81646
224	6	good	0.921744	Infigratinib	Birinapant	34.8567	15	-48.7868	80354.2	-5.37173	1.08189	1.01887	1.28554	-0.89668
225	6	medium	0.849115	LY-2874455	Birinapant	38.5164	19	-189.413	78560	-12.8373	0.96741	0.93599	0.43865	-1.24126
226	6	medium	0.65133	Suramin sodium	Birinapant	31.0383	9	81.3805	76778.7	-1.69135	1.12315	1.05083	2.36341	-0.43188
227	6	medium	0.960502	Amuvatinib	Birinapant	30.2442	10	118.53	76928.2	-4.34784	1.06016	1.02979	2.81167	-0.5617
228	6	medium	0.766564	OSI-930	Birinapant	29.3009	11	58.3881	78233.8	-3.48764	1.10981	1.03296	2.2916	-0.20478
229	6	medium	0.749206	CP-673451	Birinapant	28.3423	8	191.327	73709.2	3.55043	1.16824	1.06865	3.88091	-0.36123
230	6	medium	0.912547	Crenolanib	Birinapant	37.5447	13	-60.9691	81713.8	-12.7964	1.0467	0.98311	1.83223	-0.67436
231	6	medium	0.824435	PP-121	Birinapant	33.4998	12	121.292	60165.2	-5.69155	1.24697	1.08384	3.17498	-0.03141
232	6	medium	0.911565	Crizotinib	Birinapant	40.2236	18	-218.948	84239.7	-18.1786	0.98159	0.93386	0.72098	-1.41832
233	6	medium	0.943101	PHA-665752	Birinapant	37.6855	16	-131.908	83484.9	-13.4466	0.99585	0.95856	1.16751	-1.56073
234	6	medium	0.844451	BMS-777607	Birinapant	25.9167	11	20.4743	77934.7	-3.46002	1.1478	1.01577	2.67053	-0.36906
235	6	bad	0.989637	PF-04217903	Birinapant	29.9745	16	-87.7914	83180.1	-11.0248	1.01599	0.97057	1.60028	-0.93262
236	6	medium	0.831238	JNJ-38877605	Birinapant	29.5231	10	40.4643	74320	-2.5315	1.21328	1.04102	2.87313	-0.08745
237	6	medium	0.711787	SGX-523	Birinapant	23.9494	10	117.302	72927.2	-1.38784	1.19573	1.04934	3.45018	0
238	6	medium	0.982774	AMG-51	Birinapant	33.5321	17	-85.3392	78165.6	-12.9918	1.01724	0.96592	1.77368	-0.86744
239	6	medium	0.689403	SU-MI-2	Birinapant	35.2447	15	-71.9494	81682	-8.91969	1.03384	0.97813	1.5889	-0.99146
240	6	medium	0.951787	AMG-208	Birinapant	30.3057	12	-55.5506	83040.2	-9.4499	1.02815	0.97866	1.8846	-0.81453
241	6	medium	0.825809	MGCD-265	Birinapant	26.7228	11	64.5152	72039.1	-4.89468	1.18247	1.03648	2.82058	-0.10478
242	6	good	0.860852	AMG-458	Birinapant	26.0177	11	13.6759	75771.6	-5.56075	1.06904	1.00391	2.39895	-0.28152
243	6	medium	0.80886	Tivantinib	Birinapant	63.9858	18	-96.6019	69776.7	-12.1046	1.02178	0.98213	1.15351	-0.97707
244	6	medium	0.889741	NVP-BVU-972	Birinapant	36.4648	11	41.9138	75528.3	-3.10782	1.07346	1.01858	2.34681	-0.77983
245	6	medium	0.987861	Capmatinib	Birinapant	42.8554	11	-71.7139	81303.7	-6.33126	1.03237	0.98276	1.75572	-1.55861
246	6	medium	0.978764	AMG-1	Birinapant	28.9033	16	-49.0381	87456.3	-8.86937	0.99653	0.98207	1.14149	-1.09662
247	6	good	0.759433	BMS-2	Birinapant	31.8716	10	71.4727	83297.4	-0.73548	1.05247	1.02585	1.79797	-0.38907
248	6	good	0.796681	EMD-1214063	Birinapant	21.0039	11	19.5607	89028	-3.94024	1.0152	1.00193	1.48619	-0.74041
249	6	medium	0.909967	Picropodophyllin	Birinapant	67.0748	14	9.15868	63719.4	-3.19805	1.03014	1.01775	1.03144	-0.42164
250	6	good	0.823284	Linsitinib	Birinapant	25.5038	11	60.4542	69602.1	-5.61228	1.20723	1.02898	3.89108	-0.15787
251	6	medium	0.687555	GSK-1904529A	Birinapant	23.0026	13	37.5611	84120.3	-1.02428	1.03333	1.01354	1.35252	-0.28484
252	6	medium	0.861299	BMS-536924	Birinapant	40.9548	21	-256.607	88770.6	-15.8617	0.92534	0.91782	0.34545	-2.53981
253	6	medium	0.989383	NVP-AEW541	Birinapant	28.2883	13	-48.6699	92248.1	-9.27705	0.99452	0.98528	0.80051	-0.94291
254	6	medium	0.703912	ADW-742	Birinapant	36.1464	11	-14.6287	87938.9	-3.33483	0.99866	0.9927	1.06889	-1.01139
255	6	medium	0.830782	BMS-754807	Birinapant	31.195	16	-144.133	70847.5	-11.2391	1.10708	0.9564	1.9148	-0.59794
256	6	medium	0.785927	GSK-1838705A	Birinapant	29.6027	15	-95.0958	84857.4	-12.8452	1.00608	0.9709	0.92711	-0.64963
257	6	medium	0.937533	Dorsomorphin	Birinapant	33.2309	9	70.9836	81307.7	-3.07105	1.07346	1.03701	1.73504	-0.42329
258	6	medium	0.98259	LY2157299	Birinapant	29.9757	11	-25.3645	92527.5	-5.37847	0.99055	0.99055	0.80949	-1.06313
259	6	medium	0.781833	LY-2109761	Birinapant	22.825	4	148.247	85943.7	0	1.07954	1.06014	2.02353	-0.21615
260	6	medium	0.900174	A-83-01	Birinapant	44.8522	2	320.436	67994.4	7.75966	1.18882	1.12979	3.96163	-0.10423
261	6	medium	0.806166	RepSox	Birinapant	44.3951	17	-290.656	93505.5	-23.6178	0.91414	0.91113	0.36596	-3.15004
262	6	medium	0.986641	SD-208	Birinapant	36.2351	3	148.81	83946.1	4.29971	1.04685	1.04685	1.62233	-0.13423
263	6	medium	0.9955	SB-525334	Birinapant	27.354	3	148.052	87374.3	1.73142	1.04026	1.04026	1.57624	-0.09572
264	6	medium	0.778076	SB-431542	Birinapant	40.8239	13	-78.742	88467.4	-9.13052	1.00032	0.98953	0.79802	-1.58544
265	6	medium	0.930656	GW-788388	Birinapant	38.1441	8	80.7712	76497.2	-1.2963	1.12412	1.0585	1.85111	-0.32263
266	6	medium	0.705925	SB-505124	Birinapant	34.2266	11	17.6173	86711	-8.33255	1.00476	1.00476	0.97875	-0.80258
267	6	medium	0.643837	ITD-1	Birinapant	23.4739	4	166.325	83315.4	7.7003	1.09648	1.05359	2.93437	-0.13558
268	6	medium	0.740424	AZ-TAK1 Inhibitor	Birinapant	49.8937	12	-135.645	85606.7	-23.3855	0.99596	0.96011	0.96033	-1.25881
269	6	medium	0.762208	LDN-193189	Birinapant	27.8236	17	-53.8826	85754.3	-8.18101	1.00383	0.98264	0.99648	-0.88386
270	6	medium	0.993424	TAE-684	Birinapant	35.0481	12	78.2002	66188.4	-6.48249	1.28198	1.12007	2.67452	-0.17127
271	6	good	0.812099	Alectinib (CH5424802)	Birinapant	24.3911	5	183.27	85763.6	8.239	1.05405	1.05405	2.07503	-0.24233
272	6	medium	0.99413	ASP-3026	Birinapant	38.7406	9	71.1085	81496.4	1.02421	1.03446	1.02118	1.57298	-0.50003
273	6	medium	0.920879	Tandutinib	Birinapant	25.3363	10	59.4088	87693.2	-3.75717	1.02482	1.0158	1.44642	-0.53631
274	6	medium	0.9583	Quizartinib	Birinapant	30.1186	13	-8.10758	79971.1	-10.5141	1.02905	0.99728	1.46746	-0.57883
275	6	medium	0.750668	AMG-25	Birinapant	26.4246	9	12.613	71682.3	-4.57	1.20073	1.02053	3.05559	-0.16184
276	6	medium	0.969483	AZ-23	Birinapant	44.7502	18	-244.334	88336.5	-18.3484	0.93887	0.92266	0.70628	-2.51032
277	6	medium	0.787613	GW-441756	Birinapant	29.9808	11	22.7817	84498.7	0.7381	1.04751	1.03054	1.24321	-1.01539
278	6	medium	0.76105	GNF-5837	Birinapant	34.9996	21	-290.553	89813.6	-17.7368	0.92019	0.91172	0.17581	-2.81612
279	6	medium	0.993732	PRT-060318	Birinapant	30.1882	13	-37.0743	80161.8	-6.32154	0.9819	0.9819	1.01316	-1.38391
280	6	medium	0.905429	R-406	Birinapant	37.0968	9	103.843	67709.9	-2.4996	1.05966	1.03704	1.87911	-0.2105
281	6	medium	0.945347	Fostamatinib	Birinapant	37.1366	17	-106.072	70880.4	-9.96458	1.08286	0.96194	1.85969	-0.58125
282	6	good	0.858845	Piceatannol	Birinapant	34.5949	17	-179.051	82958.9	-13.1555	1.04544	0.95249	1.10958	-1.21816
283	6	medium	0.896781	BAY61-3606	Birinapant	41.757	12	37.978	68129	-8.84549	1.07964	1.0273	2.11701	-0.34213
284	6	good	0.791555	Perifosine	Birinapant	29.3212	8	128.9	69082.1	-1.81195	1.23262	1.04863	3.74441	-0.12286
285	6	good	0.766597	Pictilisib	Birinapant	22.2117	17	-36.6751	66765	-3.93575	1.12647	0.98723	2.61664	-0.08335
286	6	medium	0.988772	GSK-2126458	Birinapant	59.6817	20	-116.855	42126.9	-5.35846	1.18137	0.93787	1.41373	-0.21142
287	6	medium	0.742924	IC-87114	Birinapant	39.6168	17	-172.801	85678.5	-11.5765	1.00071	0.9603	0.72379	-1.81079
288	6	medium	0.720243	PIK-90	Birinapant	28.06	19	-120.37	77887.6	-12.4857	1.07456	0.95518	1.62876	-0.47544
289	6	medium	0.984441	LY-294002	Birinapant	42.2921	2	337.979	62282.7	6.44862	1.2689	1.16924	4.33034	-0.03051
290	6	medium	0.77146	NIBR-17	Birinapant	29.6273	13	-32.1459	75255	-5.35823	1.121	1.00901	1.80247	-0.34743
291	6	medium	0.9938	PIK-75	Birinapant	67.0033	16	-98.8394	46934.3	-10.2964	1.09587	0.97949	0.51461	-0.50593
292	6	medium	0.897513	TG-100115	Birinapant	31.8456	15	-116.945	84872.6	-11.2605	1.00698	0.97195	0.97241	-1.46998
293	6	good	0.767915	PIK-93	Birinapant	22.724	9	79.743	76293.5	-2.6186	1.10107	1.0325	2.70541	-0.16254
294	6	medium	0.937958	GNE-477	Birinapant	29.7227	9	87.6346	55567.1	0.27436	1.23906	1.04644	4.21018	-0.00552
295	6	medium	0.791062	GNE-490	Birinapant	30.4246	12	-47.1061	74140	-9.83137	1.1051	0.98601	1.97057	-0.35045
296	6	good	0.973654	GNE-493	Birinapant	23.7897	12	72.3263	69808.8	-6.15994	1.11148	1.03335	2.50969	-0.33961
297	6	good	0.924369	PKI-402	Birinapant	62.9631	16	-48.4915	70351.3	-6.54297	1.02141	0.99314	0.76038	-0.33824
298	6	good	0.803791	PF-04691502	Birinapant	32.8079	17	-32.508	67844.6	-9.93633	1.04424	0.98232	1.76147	-0.44081
299	6	medium	0.756316	NVP-BGT226	Birinapant	39.0758	7	56.9803	48175.4	-3.60837	1.19844	1.03657	2.51236	-0.15648
300	6	medium	0.611429	GSK-615	Birinapant	30.5789	18	-100.547	78206.4	-8.83165	1.053	0.97815	1.20958	-0.91605
301	6	medium	0.983716	A-66	Birinapant	30.5643	7	193.74	70920.4	1.13835	1.20234	1.09316	3.51024	-0.0909
302	6	good	0.774391	D-106669	Birinapant	24.9563	8	77.1887	84607.8	1.59934	1.05172	1.02191	1.99381	-0.25167
303	6	medium	0.964949	BKM-120	Birinapant	61.4887	5	242.271	66332.6	2.32623	1.15325	1.10198	3.92299	-0.03514
304	6	good	0.741461	Idelalisib	Birinapant	30.4313	15	-46.6134	80032.1	-8.5834	1.05252	0.98411	1.59025	-0.86792
305	6	medium	0.745826	BAG-956	Birinapant	38.5505	17	-108.91	75042.7	-7.5163	1.08301	0.96797	1.80244	-0.3558
306	6	medium	0.926415	AZD-6482	Birinapant	35.4015	8	96.6151	72393.6	-1.80972	1.14612	1.04211	2.74881	-0.24769
307	6	medium	0.946076	TGX-221	Birinapant	24.4001	17	-95.6981	88451.6	-7.47554	1.00355	0.97129	0.84983	-0.70744
308	6	good	0.788033	GSK-2636771	Birinapant	13.412	8	145.949	81625.1	1.19735	1.10708	1.05471	2.64151	-0.21814
309	6	good	0.884228	CAY-10626	Birinapant	33.8875	13	63.4347	54224.3	-4.94486	1.30684	1.05303	3.8956	0
310	6	bad	0.970355	PI-103	Birinapant	37.778	14	-59.1236	70606.4	-0.87412	1.04766	0.97461	1.74961	-0.35725
311	6	medium	0.77607	CH-5132799	Birinapant	27.5934	12	-12.7817	61544	-3.75268	1.20147	1.01333	3.14767	-0.60141
312	6	medium	0.797623	17-hydroxy Wortmannin	Birinapant	35.6563	16	-51.216	62712	-8.16084	1.171	0.98557	2.43896	-0.45413
313	6	medium	0.650686	Wortmannin	Birinapant	33.7926	13	17.9635	72984.4	-3.15124	1.1269	1.02346	2.1162	-0.13227
314	6	medium	0.766513	Deguelin	Birinapant	41.2985	23	-276.909	71997.6	-16.8511	1.0833	0.90913	0.82289	-0.72224
315	6	medium	0.953439	ZSTK-474	Birinapant	19.0995	16	3.23403	72812.5	-4.79331	1.15271	1.0022	3.03253	-0.10194
316	6	medium	0.991692	XL-147	Birinapant	33.5224	16	-142.874	83130.6	-9.31009	0.98143	0.95469	0.43808	-0.96172
317	6	medium	0.970269	PIK-293	Birinapant	27.1496	3	213.12	83584.2	3.14977	1.07792	1.06122	2.56771	-0.18869
318	6	good	0.837432	PIK-294	Birinapant	26.8175	16	-62.0538	90866.1	-4.75442	1.00945	0.99701	0.33724	-0.87782
319	6	medium	0.830482	CUDC-907	Birinapant	73.9844	22	-203.85	34446.9	-16.2557	0.97795	0.88506	0.41749	-1.03904
320	6	medium	0.712551	3-Methyladenine	Birinapant	35.3729	4	237.994	71143.1	1.81447	1.12285	1.08792	3.2573	-0.23257
321	6	good	0.970993	Alpelisib	Birinapant	32.3108	22	-154.559	76918	-10.0294	0.98469	0.94695	0.60939	-0.88076
322	6	medium	0.97095	Copanlisib	Birinapant	64.2481	21	-229.793	60706	-14.9921	0.95916	0.92649	0.40711	-1.65645
323	6	medium	0.936559	AS-605240	Birinapant	28.9726	12	18.5174	90309.6	-8.09052	0.99673	0.99463	1.41647	-1.15207
324	6	medium	0.939225	AS-252424	Birinapant	29.4721	6	126.105	83561.2	0.07411	1.10059	1.05059	2.41386	-0.26116
325	6	medium	0.95101	AS-604850	Birinapant	36.0609	5	235.125	75036.1	2.11967	1.14441	1.09824	3.12302	-0.30621
326	6	good	0.895737	CAY10505	Birinapant	23.8921	16	-94.5912	81848.5	-8.48149	1.02371	0.9689	1.66499	-0.79439
327	6	good	0.949362	YM-201636	Birinapant	36.2991	14	-133.496	87522.5	-14.7914	0.95874	0.95015	0.57388	-1.5899
328	6	medium	0.962079	Triciribine	Birinapant	66.43	16	-238.817	80141	-21.9736	0.9583	0.9313	0.36301	-1.89833
329	6	medium	0.944384	H-89	Birinapant	30.9377	7	102.509	84641.5	-2.65172	1.11094	1.06139	1.90228	-0.27474
330	6	good	0.96743	CCT-128930	Birinapant	28.5316	11	53.6541	82575.7	-6.75844	1.05254	1.01444	2.09066	-0.55881
331	6	medium	0.856223	Triciribine phosphate	Birinapant	66.0353	21	-337.804	76778.4	-22.2387	0.92456	0.89712	0.29992	-2.73991
332	6	good	0.871174	Ipatasertib	Birinapant	19.5931	12	7.49685	88349.6	-1.84627	1.0291	1.00278	1.2998	-0.29658
333	6	bad	0.757866	AZD-5363	Birinapant	19.8179	9	61.9493	87663	0	1.03198	1.01603	1.57414	-0.28881
334	6	good	0.797803	MK-2206	Birinapant	16.9928	5	208.232	79322.4	2.28016	1.17988	1.08057	3.64958	-0.01571
335	6	medium	0.771377	A-674563	Birinapant	25.6294	22	-236.093	80646.4	-9.59144	1.00121	0.94409	0.10881	-1.57503
336	6	medium	0.768564	A-443654	Birinapant	54.8053	21	-218.26	77257.4	-15.083	0.98555	0.93062	0.61933	-1.73653
337	6	medium	0.762749	GSK-690693	Birinapant	21.8616	10	87.4859	83733.4	-4.33094	1.146	1.07139	2.22546	-0.19245
338	6	medium	0.974086	AT-7867	Birinapant	18.548	10	16.9416	91956.1	-7.47628	1.00151	0.9978	1.31907	-0.95548
339	6	medium	0.722294	Akt-I-1	Birinapant	31.6035	9	116.433	80618.6	-4.23387	1.08767	1.06553	1.8734	-0.67896
340	6	bad	0.697331	Akt-I-1,2	Birinapant	26.4876	2	251.038	77147	5.76309	1.1634	1.08794	3.90046	-0.05879
341	6	medium	0.938823	AZD-26	Birinapant	21.7551	8	61.0544	78718.6	-1.49754	1.10132	1.02148	3.07998	-0.09686
342	6	medium	0.859676	Merck-22-6	Birinapant	37.2491	17	-263.238	91997.6	-24.1699	0.96773	0.94177	0.62076	-2.84287
343	6	medium	0.795648	AKT Inhibitor VIII	Birinapant	30.1763	18	-174.823	90388.3	-10.0314	0.96672	0.94738	0.44792	-1.5434
344	6	good	0.752381	BEZ-235	Birinapant	26.2409	12	32.5186	63214.4	-8.34955	1.22676	1.02134	3.40864	0
345	6	good	0.924436	PF-05212384	Birinapant	40.6605	17	-34.9001	66259.5	-7.91585	1.08984	0.99208	1.44552	-0.24528
346	6	good	0.910531	GDC-0980	Birinapant	33.2574	6	152.278	62996.4	2.77007	1.14815	1.05537	4.13996	-0.0796
347	6	medium	0.960632	Torin-1	Birinapant	45.4924	19	-194.97	76628.1	-18.7162	1.00674	0.94199	0.88394	-0.93939
348	6	bad	0.931259	Everolimus	Birinapant	24.4513	18	-133.488	79800	-13.2653	1.10408	0.95512	1.65804	-0.36
349	6	bad	0.780024	Ridaforolimus	Birinapant	18.1972	9	72.1692	72640.4	0.02959	1.13359	1.02101	3.92058	-0.06389
350	6	medium	0.876283	Sirolimus	Birinapant	20.6265	15	-41.3005	75734.4	-3.14952	1.16731	0.99283	2.64641	-0.1981
351	6	medium	0.82796	Temsirolimus	Birinapant	15.9545	11	105.233	74874.2	-3.19831	1.10877	1.03137	3.23092	-0.02573
352	6	medium	0.812566	WYE-687	Birinapant	31.8806	19	-203.002	90598.3	-16.0762	0.96312	0.94155	0.23764	-1.51868
353	6	good	0.918635	WAY-600	Birinapant	30.1218	7	74.4992	89252	-1.82528	1.02377	1.01643	1.59067	-0.6351
354	6	medium	0.742029	Torin-2	Birinapant	65.8268	17	-80.3634	61392.6	-9.44627	1.09126	0.99712	2.05538	-0.70499
355	6	bad	0.980211	AZD-8055	Birinapant	33.5421	9	78.3267	67650.7	0.19719	1.13604	1.0398	2.96235	-0.0496
356	6	medium	0.94607	OSI-027	Birinapant	17.7934	5	259.651	79179	2.53919	1.18164	1.12219	3.40156	-0.14744
357	6	good	0.829495	KU-0063794	Birinapant	25.8071	19	-160.585	94763.5	-13.3884	0.96133	0.95348	0.17873	-1.4871
358	6	medium	0.804089	WYE-354	Birinapant	35.4973	12	-64.3479	91793.6	-11.0279	0.9866	0.98351	0.58441	-1.11049
359	6	medium	0.718285	XL-765	Birinapant	25.9141	12	61.8094	86110.8	-9.58423	1.06465	1.04756	2.04335	-1.42526
360	6	medium	0.747737	WYE-125132	Birinapant	40.1647	11	4.5631	73165.7	-0.84498	1.07766	1.00147	2.61244	-0.40584
361	6	good	0.926189	Vistusertib	Birinapant	31.9687	10	38.5602	86230.7	-8.78254	1.08081	1.03516	1.57526	-0.34779
362	6	medium	0.948427	INK-128	Birinapant	56.0193	16	-142.962	79440.3	-10.195	0.96992	0.9562	0.554	-1.45167
363	6	good	0.941406	Salirasib	Birinapant	22.6554	14	-132.705	98790.7	-12.0844	0.96318	0.96261	0.12747	-1.43562
364	6	medium	0.966128	PP242	Birinapant	25.4846	11	-16.8683	87229.3	-7.31214	0.99879	0.99092	0.88667	-0.71999
365	6	medium	0.970085	SG-00529	Birinapant	29.0683	7	166.117	80594.5	7.88356	1.05908	1.04829	2.26274	-0.24713
366	6	medium	0.912668	PHT-427	Birinapant	32.934	10	-18.468	91772.2	-1.70286	1.02162	1.00913	0.64582	-0.75744
367	6	medium	0.799777	OSU-03012	Birinapant	46.3847	10	-157.962	95969.1	-21.9889	0.95425	0.95425	0.51164	-2.09126
368	6	medium	0.876381	BX-912	Birinapant	39.4918	8	-5.33205	92545.7	-7.35275	1.00298	0.9958	1.17352	-0.94806
369	6	medium	0.898443	GSK-2334470	Birinapant	28.5065	14	-97.6123	92634.9	-13.0536	0.9794	0.96909	0.75236	-1.29468
370	6	medium	0.966608	PDPK1 Inhibitor	Birinapant	27.2832	10	46.8234	87501.8	0	1.0207	1.01043	1.25095	-0.41706
371	6	medium	0.821674	AZD-7545	Birinapant	20.7074	9	50.0638	91360.3	-2.49576	1.02712	1.01587	1.27292	-0.49622
372	6	medium	0.946549	PDHK RIKEN	Birinapant	7.79082	9	59.507	93852.1	-1.21722	1.01648	1.01315	1.18095	-0.40941
373	6	good	0.805956	NU-7441	Birinapant	14.1073	7	47.4579	94320.1	-0.9527	1.01449	1.01158	0.93481	-0.35717
374	6	medium	0.784396	KU-0060648	Birinapant	24.8326	11	32.0084	87243.9	-3.13121	1.02246	1.00842	1.57354	-0.64258
375	6	medium	0.958785	NSC-23766	Birinapant	26.6808	5	227.319	79054.9	2.06266	1.11113	1.07683	3.07819	-0.28666
376	6	medium	0.755977	NCGC00188866	Birinapant	28.6239	14	11.315	87070.6	-9.3813	1.00908	0.99519	1.40984	-0.78281
377	6	medium	0.937879	VX-702	Birinapant	17.8097	3	69.1291	96397.3	0	1.01578	1.01578	0.91214	-0.22085
378	6	bad	0.868071	SB-203580	Birinapant	24.1426	6	-5.02017	96823	-3.56464	0.99756	0.99756	0.46411	-0.51431
379	6	medium	0.768269	VX-745	Birinapant	5.02933	5	217.008	86607.6	4.50464	1.08267	1.06333	3.26894	-0.2708
380	6	bad	0.769273	Doramapimod	Birinapant	0	0	540.112	72097.4	18.7699	1.28247	1.23555	5.51449	0
381	6	bad	0.834404	PH-797804	Birinapant	27.1278	3	349.665	79822.4	13.0051	1.14312	1.11423	4.35879	-0.01795
382	6	medium	0.930038	RWJ-67657	Birinapant	14.1068	6	286.116	85381.1	0	1.08506	1.07551	3.55822	-0.25236
383	6	medium	0.765316	Talmapimod	Birinapant	29.0101	2	190.426	89310.9	5.35005	1.06278	1.05635	2.22894	-0.11135
384	6	medium	0.80668	SB-202190	Birinapant	16.3652	6	213.416	89592.5	0	1.05093	1.05093	2.47371	-0.33956
385	6	medium	0.912595	LY-2228820	Birinapant	17.3741	1	461.495	74912	11.2161	1.18042	1.1519	5.13181	0
386	6	medium	0.96478	R-1487	Birinapant	27.2129	7	83.9645	74626.2	0.64291	1.07074	1.02927	2.20766	-0.11881
387	6	good	0.75503	SB-242235	Birinapant	19.2581	10	125.255	84736.5	-7.60042	1.09192	1.05996	2.06815	-0.50293
388	6	medium	0.981542	SD-06	Birinapant	19.2637	3	244.123	80488	6.83301	1.07734	1.07615	2.52803	-0.05121
389	6	medium	0.963418	SD-169	Birinapant	25.3141	14	-27.7558	84360.4	-0.68376	0.99807	0.98966	0.70715	-0.66688
390	6	medium	0.711656	TAK-715	Birinapant	26.931	11	94.9315	82755.8	-2.76061	1.04876	1.02263	2.31478	-0.50851
391	6	medium	0.663252	SB-239063	Birinapant	30.974	7	75.3524	81623.4	-2.09307	1.07056	1.03485	1.95283	-0.60678
392	6	bad	0.898343	EO-1428	Birinapant	34.6841	7	160.474	82774.6	6.61314	1.05689	1.0417	2.98696	-0.74915
393	6	medium	0.766511	FMK	Birinapant	13.632	7	204.757	80784.1	3.78566	1.10847	1.06401	3.57811	-0.10547
394	6	medium	0.946076	BI-D1870	Birinapant	31.9315	16	-74.7478	77707.5	-9.72782	1.03962	0.97385	1.80306	-0.49576
395	6	medium	0.970131	SL-0101-1	Birinapant	23.3354	14	-8.53725	82397.5	-7.15938	1.06758	1.00598	1.62278	-0.41851
396	6	medium	0.927356	S-99	Birinapant	32.4445	11	12.7552	77718.8	-4.0701	1.08069	1.01556	1.96644	-0.64021
397	6	medium	0.806894	Bioymifi	Birinapant	28.6795	7	110.003	79879.1	3.49192	1.08716	1.0396	2.22202	-0.15744
398	6	medium	0.724939	Wyeth Cot Inhibitor 2	Birinapant	23.5469	13	33.8039	79845.2	-4.94728	1.08425	1.0177	2.09647	-0.40054
399	6	medium	0.936734	SB-747651-A	Birinapant	37.7724	5	265.082	71196.1	0.04148	1.18457	1.12432	3.46588	-0.33475
400	6	medium	0.994166	Withaferin A	Birinapant	55.7898	15	-42.3258	56797.4	-13.73	1.1999	1.03381	2.03909	-0.65156
401	6	medium	0.934355	Acetylcysteine	Birinapant	35.7535	14	-44.2938	79659.3	-10.2398	1.03521	0.98352	1.54282	-0.82618
402	6	medium	0.930656	Erythromycin	Birinapant	34.26	10	-40.6149	87628.5	-12.3576	0.99841	0.97964	1.17124	-0.94592
403	6	medium	0.912399	Curcumin	Birinapant	34.1275	20	-244.414	92947.9	-13.0701	0.92835	0.92461	0.24172	-2.53282
404	6	medium	0.982715	CAPSAICIN	Birinapant	34.9452	14	-39.5589	81632.7	-9.06399	0.99924	0.98361	1.09225	-0.98475
405	6	medium	0.945554	Gabexate mesilate	Birinapant	27.1441	13	6.47397	85281.4	-1.70594	1.01165	1.0005	0.99812	-0.56648
406	6	medium	0.834496	Sesamin	Birinapant	29.1871	15	-18.3219	81795.6	-7.01904	1.02037	0.99458	1.40397	-0.69616
407	6	medium	0.777302	Honokiol	Birinapant	34.2022	18	-122.559	85981.3	-8.40838	0.96895	0.96216	0.56302	-1.57702
408	6	good	0.877667	Parthenolide	Birinapant	27.8919	10	27.2142	77733.6	-10.292	1.08477	1.01204	2.56491	-0.1579
409	6	good	0.837669	Bardoxolone methyl	Birinapant	46.5829	18	-181.011	57794.8	-13.9146	0.99663	0.92322	0.45523	-0.88328
410	6	medium	0.959457	SPC-839	Birinapant	69.5712	17	-104.968	53879.7	-8.81293	1.04338	0.96636	1.29156	-0.73656
411	6	medium	0.970855	WAY-204688	Birinapant	29.9714	11	35.7276	75485.2	-1.33032	1.05696	1.00984	2.2676	-0.43487
412	6	medium	0.717595	Sulfasalazine	Birinapant	29.9158	7	53.9984	80381.3	0.44944	1.04119	1.01177	2.11829	-0.58669
413	6	medium	0.730684	NCGC00263020	Birinapant	44.216	12	28.0291	78043	-2.55479	1.08135	1.02671	2.09322	-0.93374
414	6	medium	0.741779	Dimethyl fumarate	Birinapant	20.9364	4	199.652	74763.4	3.81094	1.14827	1.06704	3.90344	-0.00376
415	6	medium	0.715187	NCGC00346747	Birinapant	20.7771	3	189.589	70843.9	1.48997	1.18955	1.08789	3.32624	-0.14103
416	6	good	0.971274	Oridonin	Birinapant	36.9701	15	-104.632	72423	-11.7009	1.04639	0.96614	1.5843	-0.52113
417	6	medium	0.953648	BX-795	Birinapant	33.496	18	-130.149	86477.6	-9.53806	0.9606	0.94978	0.86697	-1.64814
418	6	medium	0.888015	IKK-3 Inhibitor IX	Birinapant	42.8931	9	113.188	79487.2	-4.3171	1.01934	1.01934	2.30853	-1.17665
419	6	good	0.816683	PHA-408	Birinapant	40.5937	11	90.5687	78311.5	-0.16993	1.03132	1.01914	2.30719	-0.83799
420	6	medium	0.901919	IKK-16	Birinapant	48.8511	15	-99.2097	75757.8	-16.189	0.97705	0.95254	1.72267	-1.94368
421	6	medium	0.565091	PF-184	Birinapant	52.1925	15	-8.9261	63743.3	-14.2157	1.12612	1.02048	2.27094	-0.69442
422	6	medium	0.783889	IMD-0354	Birinapant	42.0808	20	-129.734	66719	-13.8601	1.04811	0.96682	1.20345	-0.31069
423	6	medium	0.73909	GMX-1778	Birinapant	67.8137	22	-213.637	39263.5	-14.8442	1.12881	0.94951	0.80117	-1.24656
424	6	medium	0.799432	PS-1145	Birinapant	30.2411	6	171.738	71685.3	1.83999	1.10044	1.05852	2.93456	-0.09156
425	6	medium	0.824206	MLN-120B	Birinapant	30.8663	5	200.497	72956	2.29852	1.17705	1.08467	3.4202	-0.21861
426	6	medium	0.774468	BMS-345541	Birinapant	25.8151	11	85.7655	71065.4	-7.80157	1.17061	1.04028	3.44456	-0.45312
427	6	bad	0.98727	TPCA-1	Birinapant	31.6144	14	-38.2615	71482.5	-12.3988	1.16831	0.99536	2.73322	-0.05251
428	6	medium	0.623385	IKK-2 Inhibitor VIII	Birinapant	24.4539	7	224.034	75110.7	0.76846	1.17402	1.0979	3.60368	-0.30076
429	6	medium	0.98519	Cycloheximide	Birinapant	51.965	13	-25.3693	71631.3	-8.31086	1.05259	1.0178	1.75073	-1.24213
430	6	medium	0.69356	6-Bromoindirubin-3'-acetoxime	Birinapant	36.3957	9	130.817	74912.5	1.28777	1.10293	1.05254	2.2903	-0.31145
431	6	medium	0.807355	BIO	Birinapant	49.7894	18	-193.211	70756.8	-15.4018	1.1428	0.95554	1.2261	-0.76031
432	6	medium	0.791765	TWS-119	Birinapant	33.4318	10	63.4735	75805.2	-0.54211	1.19951	1.04453	3.15305	-0.24209
433	6	medium	0.982715	CT-99021	Birinapant	28.3367	10	132.974	69126.1	-3.33876	1.26646	1.07297	3.77107	-0.19501
434	6	bad	0.67818	SB-216763	Birinapant	13.8892	4	177.842	80112.3	3.94166	1.06895	1.05327	2.42615	-0.13122
435	6	bad	0.804788	Valproic acid sodium salt	Birinapant	18.6591	5	288.094	72382.4	9.60941	1.15493	1.10039	3.98271	-0.00577
436	6	medium	0.804248	SB-415286	Birinapant	24.7026	6	155.444	71018.8	0.13325	1.26787	1.05896	4.81413	-0.01031
437	6	medium	0.752845	CT-98014	Birinapant	42.827	17	-188.113	80413.7	-18.1237	1.01721	0.94023	0.95551	-1.26213
438	6	bad	0.693994	GSK3 Inhibitor	Birinapant	63.8018	19	-267.371	53515.6	-25.0692	1.13242	0.91523	0.90083	-1.06225
439	6	medium	0.974267	CP-91149	Birinapant	15.3867	5	193.671	78138.1	5.40412	1.11152	1.05938	3.76153	-0.06057
440	6	medium	0.895889	KU-60019	Birinapant	18.3027	4	317.098	72108.7	10.6108	1.177	1.11856	4.11548	-0.06571
441	6	medium	0.913719	KU-0064	Birinapant	33.3233	15	-58.2024	76319.4	-13.6562	1.09949	1.00181	2.0544	-1.15115
442	6	medium	0.641601	CP-466722	Birinapant	27.5623	13	-31.7534	81428.5	-10.8183	1.0395	0.98691	1.70158	-0.44246
443	6	bad	0.722322	SM-164	Birinapant	29.9323	14	-16.3249	66053.1	-4.69389	1.08806	0.99498	2.83314	-0.20575
444	6	medium	0.92479	AT-406	Birinapant	24.2637	15	-58.7401	81587.5	-7.86104	1.04819	0.98008	1.979	-0.59218
445	6	medium	0.877724	Embelin	Birinapant	34.4036	1	398.699	72118.4	7.32859	1.19717	1.16094	4.30558	-0.03777
446	6	medium	0.814178	Birinapant	Birinapant	27.8138	7	108.437	60697.6	0.31011	1.19185	1.04592	4.49409	0
447	6	bad	0.873738	VU0482089-2	Birinapant	27.0649	8	128.924	78874.7	3.47904	1.13926	1.05962	2.67704	-0.21265
448	6	medium	0.741996	VU0483486-1	Birinapant	24.0547	9	76.2682	78928.5	-4.62418	1.06958	1.01841	2.62171	-0.18384
449	6	medium	0.907602	VU0483487-1	Birinapant	13.6842	11	51.6944	86566.1	-1.7966	1.06279	1.02783	1.54401	-0.35632
450	6	medium	0.936611	VU0483488-1	Birinapant	27.3051	7	150.281	74604.1	2.64742	1.18516	1.10427	2.3026	-0.08397
451	6	medium	0.90377	TW-37	Birinapant	27.7926	14	-77.0326	64563.8	-7.74741	1.15464	0.96773	3.15658	-0.93236
452	6	good	0.925059	(-)-Gossypol	Birinapant	28.7706	12	-59.8376	77705.7	-10.3807	1.02864	0.97551	1.55647	-0.5273
453	6	medium	0.745964	Chelerythrine chloride	Birinapant	29.8218	14	-21.3109	73598.4	-10.0418	1.0647	0.99871	1.85397	-0.24087
454	6	bad	0.744727	Obatoclax	Birinapant	72.6268	17	-106.304	61587.3	-6.75604	1.03635	0.97241	1.22896	-0.94785
455	6	medium	0.82386	ABT-737	Birinapant	23.601	8	205.593	74012.3	0.79917	1.19815	1.09273	3.47633	-0.10701
456	6	medium	0.939336	Navitoclax (ABT-263)	Birinapant	29.8289	12	28.7876	79776.7	-2.41744	1.08987	1.01523	1.94396	-0.2547
457	6	bad	0.74729	HA-14-1	Birinapant	25.513	9	122.848	81335	-0.89893	1.05559	1.0384	2.07725	-0.30644
458	6	bad	0.782769	Venetoclax (ABT-199)	Birinapant	28.1443	8	164.727	79594.3	1.10833	1.06133	1.04307	2.85835	-0.66233
459	6	bad	0.809321	BAM-7	Birinapant	26.4565	13	77.3697	83229.8	-4.26842	1.07271	1.04661	1.80998	-0.91226
460	6	medium	0.725192	Nutlin-3	Birinapant	34.0192	5	263.665	72053.8	8.65023	1.12112	1.09458	3.56727	-0.40932
461	6	medium	0.801611	Ac-SAH-p53-8	Birinapant	27.3159	5	167.856	77648.7	4.80007	1.07964	1.05667	2.70168	-0.36718
462	6	bad	0.851702	Serdemetan	Birinapant	33.9781	11	-6.54118	79296.8	-4.59089	1.02969	1.00151	2.3167	-1.68795
463	6	medium	0.974619	HLI-373989	Birinapant	12.4986	7	195.055	83721.4	-0.37407	1.10523	1.06421	3.1427	-0.12347
464	6	bad	0.839372	RITA	Birinapant	30.5831	5	150.959	80697.6	0.91452	1.1124	1.07969	1.9178	-0.21264
465	6	medium	0.923999	SJ-172550	Birinapant	27.2362	6	218.899	79896.5	-0.02165	1.13496	1.09661	3.10791	-0.64264
466	6	bad	0.76347	NSC-207895	Birinapant	19.8951	10	81.8512	80700.9	-5.02323	1.08479	1.03005	2.14322	-0.22089
467	6	good	0.812256	APR-246	Birinapant	35.1256	7	143.587	80178.8	1.97225	1.04639	1.03374	2.74076	-0.84542
468	6	medium	0.767157	NSC-319726	Birinapant	70.3378	19	-322.703	62299.7	-23.4255	0.98149	0.89492	0.85714	-1.98539
469	6	medium	0.71897	MK-1775	Birinapant	70.5926	13	95.173	61704.8	-3.71657	1.15273	1.08516	2.23911	-0.43608
470	6	medium	0.820676	AZD-7762	Birinapant	70.1216	10	118.654	60452.2	-4.53791	1.22754	1.11001	3.02154	-0.40446
471	6	good	0.75924	Rabusertib	Birinapant	32.4416	14	-131.834	83620.6	-11.2597	1.00466	0.96126	1.05596	-1.32159
472	6	medium	0.869322	CHIR-124	Birinapant	77.4604	19	-175.186	65222.5	-10.7918	1.01506	0.95237	0.73571	-1.65298
473	6	good	0.841867	SCH 900776	Birinapant	39.2183	14	1.87818	74588.2	-10.5232	1.06497	1.01641	1.77939	-0.80224
474	6	medium	0.729959	PF-477736	Birinapant	73.7625	17	-79.8839	71210.5	-10.6413	1.01231	0.99827	0.93963	-1.2624
475	6	medium	0.882723	TCS-2312	Birinapant	55.3965	10	102.018	66964.5	-3.01282	1.23042	1.0939	2.7155	-0.24882
476	6	bad	0.791956	CCT-241533	Birinapant	28.7713	15	-6.10638	83902	-3.19828	1.09439	1.04844	1.14143	-0.74299
477	6	good	0.758261	BML-277	Birinapant	19.8238	11	63.6751	88113.6	-2.78074	1.06475	1.02898	1.67804	-0.43455
478	6	bad	0.865749	Flavopiridol	Birinapant	49.0943	21	-128.442	65557.8	-12.3349	0.99224	0.96544	0.39967	-1.15335
479	6	bad	0.771701	Purvalanol B	Birinapant	21.3492	4	180.573	85995.4	1.13991	1.09717	1.07048	2.44945	-0.22173
480	6	bad	0.95028	Purvalanol A	Birinapant	31.9942	8	158.396	75012.5	4.87772	1.13565	1.05938	3.0656	-0.26641
481	6	good	0.828094	Seliciclib	Birinapant	31.1699	12	39.9125	78349.1	-1.53633	1.15115	1.0344	2.785	-0.39887
482	6	good	0.799914	PHA-690509	Birinapant	34.4668	11	75.6381	68661.3	-3.08574	1.06021	1.02922	1.99392	-0.44968
483	6	medium	0.956685	AT-7519	Birinapant	76.9185	15	-54.5749	72728.4	-8.51701	1.01356	1.00337	0.64206	-0.8802
484	6	medium	0.75695	NU-6102	Birinapant	17.7452	11	82.1635	81661.3	-5.70032	1.0939	1.02507	2.58239	-0.39197
485	6	good	0.783587	SNS-032	Birinapant	62.1983	17	-4.27873	53911.3	-2.44695	1.13499	1.02358	1.32952	-0.13784
486	6	bad	0.764035	PHA-793887	Birinapant	40.6564	17	-92.0732	66540.6	-10.4132	1.12856	0.98325	2.19995	-0.52946
487	6	bad	0.776193	Palbociclib	Birinapant	24.4747	2	298.879	83035.9	14.0332	1.10835	1.09238	3.6044	-0.12744
488	6	medium	0.84154	BS-181	Birinapant	30.2066	4	230.981	79819.8	1.12756	1.15142	1.11824	2.47552	-0.11984
489	6	bad	0.888832	BMS-265246	Birinapant	42.9377	21	-308.82	79493	-20.8253	0.94815	0.89858	0.46655	-2.08575
490	6	medium	0.622239	Indirubin	Birinapant	28.4428	6	222.492	73112.8	4.57395	1.20518	1.12134	3.00446	-0.04821
491	6	medium	0.624558	Milciclib	Birinapant	36.2927	10	85.0202	52022.9	-10.7774	1.57588	1.07627	4.89348	-0.02367
492	6	medium	0.625311	R-547	Birinapant	55.4129	7	244.965	64969.1	5.86361	1.22261	1.10781	4.08967	-0.04653
493	6	medium	0.943953	AZD-5438	Birinapant	31.9999	12	63.4461	63585.9	-3.64384	1.16655	1.052	2.31565	-0.24994
494	6	good	0.742379	Dinaciclib (SCH727965)	Birinapant	55.9798	15	5.95424	21599.1	-1.60305	1.27647	1.04045	0.87703	-0.01601
495	6	good	0.665425	BS-194	Birinapant	60.2558	17	-60.5654	56120.5	-6.4129	1.16646	1.00317	1.33404	-0.23028
496	6	medium	0.747534	RGB-286147	Birinapant	53.3514	19	-9.95296	30181.7	-4.21136	1.32813	1.04929	1.52235	-0.10383
497	6	medium	0.714815	7-Hydroxystaurosporine	Birinapant	59.6302	15	14.3742	54423.9	-5.51031	1.23174	1.03535	2.21622	-0.18361
498	6	medium	0.716906	NU-6027	Birinapant	21.0818	8	135.02	73593	3.6436	1.12422	1.04807	3.53127	-0.01687
499	6	good	0.753274	CGP-60474	Birinapant	63.2994	19	-111.192	40783.1	-13.6969	1.30591	0.97441	1.48141	-0.49524
500	6	bad	0.889286	Fascaplysin	Birinapant	33.7442	16	-115.133	67749.3	-9.75054	1.01233	0.9616	0.68072	-0.96599
501	6	medium	0.987156	Cdk4/6 Inhibitor IV	Birinapant	30.8853	6	212.343	63282	5.28727	1.37793	1.14297	4.53371	-0.08296
502	6	medium	0.739262	CDK9 Inhibitor	Birinapant	43.5811	10	41.8344	77572.7	-7.77183	1.0718	1.01692	2.19968	-1.03458
503	6	good	0.973686	VE-821	Birinapant	36.4703	15	-74.5305	78454	-11.3017	1.10188	1.01509	0.97146	-0.57095
504	6	medium	0.92254	YK-4-279	Birinapant	30.3646	12	26.9693	67226.4	-5.37834	1.12783	1.01633	2.77389	-0.09661
505	6	medium	0.852452	TAME	Birinapant	33.2148	20	-139.665	82764.8	-9.0864	0.98306	0.96265	0.22243	-1.30173
506	6	medium	0.728445	ML-141	Birinapant	14.5767	5	195.494	68217.2	1.76961	1.18071	1.08723	3.45365	0
507	6	medium	0.966075	CASIN	Birinapant	35.4024	17	-146.493	83222.7	-16.4058	1.02275	0.96526	0.89125	-1.30727
508	6	medium	0.754804	KUC103669N	Birinapant	30.9988	13	8.86653	81507.9	-3.73339	1.01448	0.99977	1.49328	-0.84818
509	6	medium	0.785355	PHA-767491A	Birinapant	40.3621	19	-121.624	72318.5	-8.75136	1.04419	0.96221	1.28279	-1.18252
510	6	medium	0.971038	DA-3003-1	Birinapant	31.3761	14	-58.7291	79564.5	-8.29121	1.06585	0.99551	1.13613	-0.49394
511	6	medium	0.78784	Menadione	Birinapant	29.0403	6	180.109	69107.5	3.16472	1.22705	1.07236	3.95642	-0.08777
512	6	medium	0.851131	WS-3	Birinapant	76.0753	13	64.2358	55272.2	-2.05489	1.05614	1.04609	1.46491	-0.31826
513	6	medium	0.959912	AS-1949490	Birinapant	26.3903	9	76.6232	76980.2	-9.75468	1.05542	1.01523	2.63639	-0.64503
514	6	medium	0.936228	L-690330	Birinapant	33.585	7	232.916	74699.1	1.52659	1.06985	1.06184	3.0335	-0.50079
515	6	medium	0.956521	Pentamidine isethionate	Birinapant	26.8896	16	-26.1424	81479.2	-5.61061	1.01317	0.99255	0.8671	-0.44749
516	6	medium	0.825982	Alendronate	Birinapant	35.1913	7	132.218	68945.7	4.94595	1.11172	1.04749	3.09812	-0.05868
517	6	medium	0.956393	Bergenin	Birinapant	34.4897	8	123.711	75791.8	-6.63168	1.10923	1.03938	3.17115	-0.28315
518	6	medium	0.972562	Berberine	Birinapant	30.0027	16	-56.0031	78843.5	-8.68069	1.10935	0.9958	1.61359	-0.24525
519	6	medium	0.972577	Parietin	Birinapant	29.4095	5	167.638	71622.8	4.86411	1.1353	1.0627	2.94752	-0.22573
520	6	good	0.841057	NSC-87877	Birinapant	41.5416	10	130.117	71447.7	-1.40936	1.09634	1.06025	2.2216	-0.45858
521	6	medium	0.585322	Cantharidin	Birinapant	42.9197	11	56.5723	63214.2	-9.22184	1.09478	1.03184	2.49514	-0.52432
522	6	medium	0.873902	JNJ-7706621	Birinapant	51.1514	17	-134.187	76324.5	-12.6677	0.97405	0.95684	1.28476	-1.88617
523	6	medium	0.45512	CCT-129202	Birinapant	41.6779	7	74.2728	72704	-3.05903	1.05315	1.0261	2.13407	-0.48616
524	6	good	0.636353	Hesperadin	Birinapant	49.6194	21	-291.109	65417.6	-20.249	1.04321	0.88892	0.97896	-0.95797
525	6	good	0.61621	PF-03814735	Birinapant	41.2625	16	-153.714	66696.2	-17.7123	1.07002	0.9343	1.74153	-0.44767
526	6	medium	0.728434	SNS-314	Birinapant	53.1127	20	-380.184	86810.9	-28.1721	0.93159	0.88787	0.23359	-2.98674
527	6	medium	0.828945	Tozasertib	Birinapant	47.3495	17	-170.095	78831	-17.4587	0.97861	0.9429	1.20755	-1.72427
528	6	good	0.708195	CCT-137690	Birinapant	53.2276	11	-41.3069	82173.4	-21.0662	1.01011	0.98872	2.03401	-1.78167
529	6	good	0.950919	Alisertib	Birinapant	59.3486	18	-308.387	76690.7	-26.9789	0.94463	0.90029	0.80188	-2.44154
530	6	medium	0.725964	Danusertib	Birinapant	38.9883	14	-39.2151	68547.4	-15.068	1.06628	0.99221	2.10499	-0.42695
531	6	medium	0.648813	CYC-116	Birinapant	40.5948	10	9.08338	83918.7	-10.2741	1.04054	1.01074	1.30236	-0.32912
532	6	good	0.960218	Barasertib	Birinapant	48.4962	15	-214.385	84125.1	-27.7415	0.95652	0.9312	1.18893	-2.3671
533	6	medium	0.921606	TAK-901	Birinapant	79.1141	16	-271.807	79991.8	-27.1797	0.9398	0.92717	0.74267	-3.03773
534	6	medium	0.63336	ZM-447439	Birinapant	37.7227	12	-18.4053	86742.9	-9.94275	1.04651	1.00906	1.48826	-0.96799
535	6	good	0.785497	AMG-900	Birinapant	46.7959	22	-400.319	74674	-26.9343	0.94121	0.85957	0.65186	-2.20316
536	6	medium	0.704319	ENMD-981693	Birinapant	57.9686	13	-140.503	88780.6	-16.0811	1.0043	0.98181	0.45897	-1.47985
537	6	good	0.905699	MLN-8054	Birinapant	38.5547	18	-300.881	90038	-19.5176	0.92241	0.9147	0.21279	-2.8973
538	6	good	0.951297	AT-9283	Birinapant	83.366	17	-307.649	78656.8	-30.4718	0.93804	0.91113	0.79772	-3.06887
539	6	good	0.717216	Aurora A Inhibitor I	Birinapant	50.2996	15	-100.939	81058.4	-21.5932	1.00454	0.97271	1.5168	-1.49502
540	6	good	0.821809	MK-5108	Birinapant	42.7692	14	-93.8097	73826.3	-15.3281	1.02647	0.97693	1.33173	-0.76885
541	6	good	0.729135	PHA-680632	Birinapant	65.8105	14	-206.793	80400.8	-26.3366	0.98926	0.94116	1.24014	-1.88111
542	6	medium	0.903271	GSK-1070916A	Birinapant	54.4668	19	-338.56	84183.9	-27.8587	0.92	0.89517	0.46439	-3.05487
543	6	medium	0.997162	CHIR-265	Birinapant	40.7266	18	-202.701	92923.6	-17.9249	0.9424	0.94148	0.18751	-2.18278
544	6	medium	0.94873	RAF-265 derivative	Birinapant	20.1844	9	58.2231	89549.6	0	1.01509	1.01509	1.15885	-0.57662
545	6	medium	0.820004	NVP-BHG712	Birinapant	33.3561	15	-71.3338	85076.1	-7.22953	1.02717	0.99143	1.08577	-1.23607
546	6	medium	0.954915	AZ-628	Birinapant	24.4105	10	31.8393	92251	-2.58276	1.02427	1.0088	1.32936	-0.42158
547	6	medium	0.94201	Vemurafenib	Birinapant	27.2133	12	-72.0316	95924.4	-7.07168	0.97527	0.97527	0.67415	-1.39447
548	6	medium	0.990704	PLX-4720	Birinapant	44.3037	12	-163.857	94700	-18.4406	0.95181	0.95029	0.53608	-2.12389
549	6	medium	0.779371	AR-00341677	Birinapant	28.1941	16	-134.031	94190.1	-13.7972	0.96719	0.95994	0.5728	-1.64715
550	6	medium	0.812763	Dabrafenib	Birinapant	16.8338	8	96.9626	79362.9	0.67298	1.14717	1.03414	3.33515	-0.10251
551	6	medium	0.939056	ZM-336372	Birinapant	30.4766	12	2.30581	80983.9	-14.5309	0.98711	0.9823	1.98364	-1.77743
552	6	bad	0.807439	MLN-2480	Birinapant	33.2418	9	-38.0053	93476.3	-8.90182	0.98838	0.98494	1.08975	-1.33958
553	6	medium	0.964951	SB-590885	Birinapant	22.8408	9	31.309	90508.1	-8.03512	1.03828	1.01984	1.2307	-0.54246
554	6	medium	0.706446	GW-5074	Birinapant	21.7246	9	50.8256	88707	0.57793	1.0574	1.0415	1.43185	-0.9236
555	6	medium	0.996475	L-779450	Birinapant	34.3353	3	196.108	77669	3.30884	1.10991	1.06408	3.45739	-0.10541
556	6	medium	0.753755	Refametinib	Birinapant	28.7431	22	-212.692	93875.2	-14.1755	0.94293	0.93735	0.21276	-2.11035
557	6	bad	0.898151	Selumetinib	Birinapant	6.4398	3	224.42	85776.1	5.56794	1.08579	1.06565	3.18471	-0.21554
558	6	bad	0.721657	PD-0325901	Birinapant	8.42599	2	307.142	88071.4	0	1.09292	1.0842	3.59198	-0.08426
559	6	medium	0.938382	Trametinib	Birinapant	20.8684	5	153.816	86853.1	1.85374	1.07095	1.04395	2.62836	-0.16321
560	6	bad	0.913051	SL-327	Birinapant	20.099	6	174.368	78180.1	5.42785	1.06411	1.04446	2.72782	-0.28383
561	6	bad	0.905511	PD-318088	Birinapant	27.1824	6	198.995	80445.5	2.78294	1.12297	1.0634	3.63957	-0.23609
562	6	bad	0.799091	TAK-733	Birinapant	20.1687	1	299.367	75661.5	7.6514	1.19551	1.10391	5.62326	0
563	6	bad	0.996966	PD-184352	Birinapant	17.0085	6	251.303	78178.9	1.91284	1.17627	1.10508	3.50518	-0.05311
564	6	bad	0.718093	AZD-8330	Birinapant	20.3453	3	370.439	71942.1	6.11446	1.28867	1.14648	5.6604	0
565	6	medium	0.994538	U-0126	Birinapant	41.4222	2	360.649	69746.3	11.8645	1.19985	1.15671	3.983	-0.17573
566	6	bad	0.697905	PD-098059	Birinapant	27.2359	15	-18.4227	81835.4	-9.52378	1.0098	0.98628	1.37462	-0.75285
567	6	bad	0.78991	Hypothemycin	Birinapant	29.1121	6	194.545	77906.8	-9.32404	1.11296	1.06226	3.78808	-0.25247
568	6	bad	0.942297	Pimasertib	Birinapant	24.9143	3	302.107	76919.7	9.73905	1.16668	1.11162	3.7897	0
569	6	medium	0.853929	ARRY-162	Birinapant	10.9033	5	297.306	80597.9	5.25129	1.15317	1.10112	4.06955	-0.11337
570	6	medium	0.794912	NCGC00346543	Birinapant	31.6222	3	167.001	78844.3	2.69781	1.13877	1.09021	2.22937	-0.1373
571	6	bad	0.959305	BIX-02189	Birinapant	36.5475	18	-139.226	86713.1	-12.8424	1.00581	0.96948	0.68841	-1.37973
572	6	medium	0.996318	Cobimetinib	Birinapant	15.3728	7	148.262	83811.9	-2.09547	1.08008	1.04268	2.96435	-0.22928
573	6	medium	0.835046	XMD8-92	Birinapant	24.1662	10	44.1244	83611.3	-5.85326	1.0886	1.03093	1.56712	-0.32527
574	6	medium	0.750927	NCGC00242487	Birinapant	10.3739	5	191.738	78418.7	2.80642	1.11921	1.06108	3.43777	0
575	6	good	0.923879	FR-180204	Birinapant	10.2768	3	328.525	74999.1	6.85989	1.20889	1.13052	4.29202	-0.02609
576	6	medium	0.857588	Pluripotin	Birinapant	65.7602	15	-22.1546	65605	-9.67227	1.08599	1.02075	1.83703	-0.58101
577	6	medium	0.787488	S6K-18	Birinapant	22.9502	11	19.4393	86661	-5.81022	1.01228	1.00073	1.35484	-0.75979
578	6	good	0.817694	PF-4708671	Birinapant	29.0158	8	99.3414	84144.2	1.54468	1.08745	1.0318	2.6977	-0.35929
579	6	medium	0.794307	PF-562271	Birinapant	47.1818	12	-18.0802	78689.5	-9.22113	1.03945	1.00288	1.6801	-0.66707
580	6	medium	0.940286	PF-573228	Birinapant	35.8983	2	295.965	71450.7	5.49874	1.25928	1.16084	3.80823	-0.02284
581	6	medium	0.926591	NVP-TAE226	Birinapant	54.3053	7	67.4644	72287.7	-3.26278	1.12815	1.04199	2.45773	-0.21528
582	6	good	0.972043	HMSL10076	Birinapant	36.7319	12	33.436	78813.6	-9.94587	1.02363	1.00042	2.58517	-1.43276
583	6	medium	0.978984	PRP003-013	Birinapant	45.7558	14	-16.9812	75136.9	-13.5725	1.03723	1.00127	1.88327	-0.93275
584	6	medium	0.871114	Ibrutinib (PCI-32765)	Birinapant	25.5375	16	-95.4651	83515.8	-11.6433	1.02103	0.96633	1.29632	-0.53287
585	6	medium	0.857261	CGI-1746	Birinapant	26.6395	4	236.468	75495.8	5.70437	1.16011	1.10225	3.00098	-0.03011
586	6	medium	0.934083	LFM-A13	Birinapant	13.0415	10	103.559	82102.4	-0.81049	1.07041	1.02974	2.37462	-0.09144
587	6	good	0.75792	HMSL10077	Birinapant	25.9809	15	-62.4407	83609.5	-6.33501	1.03237	0.99121	0.96967	-0.68958
588	6	medium	0.80435	NCGC00188382-01	Birinapant	56.8779	11	1.47118	57931.2	-6.72113	1.14463	1.02459	1.71762	-0.45558
589	6	medium	0.73852	NCGC00344990-01	Birinapant	41.1146	11	-1.98272	63649.1	-12.1805	1.1356	1.03027	1.59047	-0.51638
590	6	medium	0.852519	NCGC00344999-01	Birinapant	65.7904	12	107.219	55766.5	-1.6909	1.32856	1.12402	2.57891	-0.11072
591	6	bad	0.969532	BMS-509744	Birinapant	33.6647	14	-155.789	78870.9	-8.38729	1.03762	0.95359	1.12206	-0.82543
592	6	medium	0.868678	ITK Inhibitor	Birinapant	28.7688	3	261.789	70686.2	5.50718	1.34609	1.16211	4.50642	0
593	6	bad	0.778877	KH-CB19	Birinapant	26.3513	12	32.6902	82127.3	-4.84215	1.06445	1.01713	1.99142	-0.79009
594	6	good	0.784194	KUC107550N	Birinapant	27.3563	12	28.3929	81417.3	-2.16126	1.04368	1.01256	1.6668	-0.83102
595	6	good	0.786147	HMSL10087	Birinapant	29.3334	8	135.181	71352.8	2.60678	1.10562	1.04746	2.85955	-0.19268
596	6	medium	0.744867	HMSL10084	Birinapant	57.0002	13	47.2788	63738.3	-5.77928	1.15571	1.06189	1.98588	-0.40458
597	6	bad	0.726688	NCGC00262376	Birinapant	30.5651	19	-105.144	76150.9	-10.9786	1.13648	0.99165	1.39943	-0.26334
598	6	good	0.69898	NCGC00262331	Birinapant	34.2365	3	285.608	70955.8	7.50957	1.17869	1.10798	4.08929	-0.00197
599	6	medium	0.932071	Midostaurin	Birinapant	57.9146	12	-6.57296	69094.6	-18.2655	1.09746	1.02527	2.00214	-0.52527
600	6	bad	0.90099	Enzastaurin	Birinapant	19.6179	7	105.208	76927.6	1.10799	1.11423	1.035	2.82935	-0.01071
601	6	medium	0.727423	Sotrastaurin	Birinapant	23.1826	8	84.5498	77986.8	-2.67543	1.10459	1.03416	2.57295	-0.34719
602	6	bad	0.939789	Ruboxistaurin mesylate	Birinapant	20.5337	7	133.354	80865.9	-0.43052	1.11191	1.04536	2.99554	-0.16241
603	6	medium	0.972634	Ro-31-8425	Birinapant	25.4343	7	173.693	77693.3	-2.9596	1.16255	1.07393	3.19067	-0.29242
604	6	medium	0.716459	Endoxifen	Birinapant	30.062	6	148.558	78559.8	1.57409	1.08262	1.05898	2.13105	-0.39475
605	6	good	0.462434	Go-6983	Birinapant	40.3438	11	30.3904	78022.2	-8.78309	1.03201	1.01013	1.92611	-0.94985
606	6	medium	0.761819	Go-6976	Birinapant	55.6091	12	40.1254	72031.4	-10.6528	1.0603	1.02942	1.8524	-0.50931
607	6	good	0.759158	Ingenol mebutate	Birinapant	24.7581	8	130.625	81982.2	-1.89946	1.12422	1.06957	2.28592	-0.38544
608	6	medium	0.971163	Thapsigargin	Birinapant	81.5554	25	-265.427	28600.5	-15.3279	1.04497	0.89063	0.04061	-1.55564
609	6	medium	0.920333	Englerin A	Birinapant	23.8794	9	110.563	81422.1	-2.67944	1.12773	1.06475	2.07532	-0.18822
610	6	good	0.787568	NCGC00263018-01	Birinapant	21.8469	6	143.764	74534	1.63802	1.10437	1.04778	2.88278	0
611	6	good	0.829235	GW-843682X	Birinapant	62.3229	14	-51.1125	70271.1	-11.3017	1.09609	1.00029	1.85702	-0.60376
612	6	medium	0.756566	BI-2536	Birinapant	70.6196	18	-84.1719	42339.9	-5.99035	1.01473	0.99053	0.67231	-0.58581
613	6	good	0.861595	Volasertib	Birinapant	65.3922	18	22.4056	45888.9	-4.3779	1.18901	1.06052	1.64565	-0.18139
614	6	good	0.732964	GSK-461364A	Birinapant	65.2934	21	-273.683	52309.4	-17.9368	0.98965	0.91436	0.28526	-1.51535
615	6	good	0.81218	ON-01910	Birinapant	62.109	18	-96.9904	58846.3	-6.79046	1.09812	1.00432	0.68129	-0.61689
616	6	medium	0.997086	IVX-214	Birinapant	66.5744	17	-72.5849	64141.2	-10.9045	1.06614	0.99487	1.13362	-0.37595
617	6	medium	0.963365	KN-93	Birinapant	33.502	14	-61.3849	89207.6	-7.07061	0.99927	0.99049	0.83874	-1.45259
618	6	medium	0.99724	KN-62	Birinapant	36.4038	13	-0.34038	80537.7	-10.3509	1.06738	1.0135	1.57919	-0.75782
619	6	medium	0.819324	Calmidazolium chloride	Birinapant	21.3478	8	95.3346	80152.7	-1.9423	1.07964	1.03565	2.08859	-0.36149
620	6	medium	0.890595	HMSL10089	Birinapant	26.2464	4	261.946	76937.1	2.51326	1.12222	1.08428	3.52614	-0.15479
621	6	bad	0.924038	CK-59	Birinapant	26.193	9	-9.55457	80685	0.26542	1.13926	1.02246	2.00803	-0.32345
622	6	bad	0.850775	Ro-51	Birinapant	36.4697	5	122.699	79254.1	3.55648	1.17305	1.09058	2.34573	-0.20698
623	6	medium	0.997484	GW-791343	Birinapant	26.7258	6	190.981	77241.5	-2.52082	1.14224	1.0906	2.57106	-0.19388
624	6	medium	0.946515	AZ-11645373	Birinapant	27.4553	17	-174.055	89889	-13.3358	1.0021	0.96226	0.73033	-1.74261
625	6	medium	0.748459	AZ-10606120	Birinapant	15.0111	11	105.997	79575.7	-2.88082	1.14688	1.04375	2.9169	-0.15843
626	6	medium	0.764882	A 438079	Birinapant	29.7138	5	214.577	69862.7	3.05617	1.18799	1.0791	4.22034	0
627	6	bad	0.931023	A 804598	Birinapant	35.1227	9	51.0023	82108.1	-2.88393	1.09959	1.03438	2.14755	-0.65616
628	6	medium	0.847677	A-740003	Birinapant	26.3874	8	122.287	77485.2	2.39683	1.09631	1.04434	2.55217	-0.37638
629	6	medium	0.91125	A-839977	Birinapant	32.4818	5	129.419	77396.6	-0.28176	1.13315	1.05105	2.87452	-0.25315
630	6	medium	0.748193	Fasudil hydrochloride	Birinapant	17.9857	4	240.261	76960.4	4.65799	1.11084	1.07583	3.47018	-0.05897
631	6	medium	0.859456	GSK-269962A	Birinapant	22.1276	10	63.9783	70091.8	-6.29968	1.14263	1.03506	2.56651	-0.11312
632	6	medium	0.841965	Y-27632	Birinapant	39.7515	7	97.5733	76776.8	-0.81206	1.08906	1.05039	2.26735	-0.9674
633	6	medium	0.986241	GSK-429286A	Birinapant	45.5347	4	206.305	71711.4	2.41722	1.19585	1.09067	3.89136	-0.34122
634	6	medium	0.916834	Thiazovivin	Birinapant	36.9021	14	-40.3812	79463.4	-5.68471	1.01261	0.98452	1.1029	-0.74484
635	6	bad	0.667827	GSK-25	Birinapant	36.376	13	-39.666	76037.7	-5.91337	1.02345	0.98516	1.19881	-0.47195
636	6	medium	0.969889	SR-3677	Birinapant	38.3007	8	206.827	70725.6	-5.37985	1.10132	1.05732	3.96421	-0.71417
637	6	bad	0.78511	Glycyl-H-1152	Birinapant	37.3315	10	15.2279	76615.4	-5.87292	1.06658	1.00597	1.82554	-0.53332
638	6	medium	0.977551	Y-39983	Birinapant	31.5317	6	274.281	71913.3	-0.62808	1.13711	1.08652	4.29325	-0.30336
639	6	medium	0.944612	GSK-650394	Birinapant	31.56	7	111.55	72096.5	0.29539	1.11338	1.03999	2.61211	-0.30904
640	6	bad	0.777286	AZD-1480	Birinapant	28.5689	9	99.2991	71647.6	-2.07837	1.12944	1.04385	2.69161	-0.1255
641	6	medium	0.89036	Tofacitinib	Birinapant	29.9259	10	119.656	72361.2	-6.5662	1.17334	1.08657	2.65149	-0.4229
642	6	medium	0.830782	Ruxolitinib	Birinapant	20.7423	12	15.8216	81670.9	-4.26883	1.10674	1.03427	1.49366	-0.31931
643	6	good	0.929538	Momelotinib	Birinapant	35.2662	17	-152.27	88103.3	-11.0132	0.96379	0.9523	0.28224	-1.3162
644	6	medium	0.764638	Lestaurtinib	Birinapant	39.3093	19	-142.231	66233.5	-7.43063	1.00657	0.94677	1.14425	-0.8636
645	6	medium	0.745097	SB1518	Birinapant	42.0473	15	-130.385	72919.6	-12.3667	1.12466	1.01182	1.34501	-1.10027
646	6	good	0.781526	Leflunomide	Birinapant	25.0064	10	102.616	74410.2	-5.38065	1.10752	1.03057	3.0072	-0.33326
647	6	good	0.920953	NVP-BSK805	Birinapant	35.8979	20	-202.15	86066.5	-9.36869	0.9604	0.93814	0.19465	-1.50473
648	6	medium	0.991356	Degrasyn	Birinapant	38.3173	16	-136.114	82201.5	-14.9869	0.96768	0.95186	0.58165	-1.49757
649	6	medium	0.731185	Tyrphostin B42	Birinapant	19.0012	6	83.7187	85359.7	1.84299	1.04385	1.02621	1.63823	-0.42835
650	6	good	0.635099	AZ-960	Birinapant	50.6598	16	-64.4994	66218	-12.663	1.09722	0.99421	1.98279	-0.68276
651	6	good	0.928346	Gandotinib	Birinapant	42.2034	13	66.526	65139.1	-7.5858	1.17803	1.04668	3.00225	-0.13776
652	6	medium	0.975394	TG-101209	Birinapant	53.1379	9	19.0401	72372.9	-7.17861	1.0773	1.01742	2.19417	-0.16711
653	6	medium	0.851502	Baricitinib	Birinapant	27.7219	11	48.3463	85066.9	-9.0434	1	0.99497	1.79551	-1.14483
654	6	medium	0.98384	CEP-33779	Birinapant	24.9497	18	-105.463	83877.6	-6.33707	1.03872	0.97461	0.9917	-0.67972
655	6	medium	0.926842	Filgotinib	Birinapant	34.1461	8	94.7043	79108.7	1.02594	1.0853	1.04783	1.81867	-0.31493
656	6	good	0.959425	Pyridone 6	Birinapant	30.2289	15	-1.70008	74053	-7.99564	1.10452	0.99834	2.2862	-0.41352
657	6	medium	0.687488	TG-46	Birinapant	38.644	15	2.40088	70384.5	-5.91636	1.03066	0.99863	1.84138	-0.8412
658	6	medium	0.991321	TG-89	Birinapant	36.1347	18	-130.993	82330.7	-11.3898	1.01113	0.96711	0.73553	-0.96391
659	6	good	0.95154	BMS-911543	Birinapant	26.2401	9	80.9491	77190.9	0.21702	1.11924	1.03989	2.41276	-0.42366
660	6	medium	0.760616	Cucurbitacin I	Birinapant	62.9746	16	-80.7217	57406.5	-10.7475	1.05264	0.97507	1.29981	-0.37612
661	6	medium	0.704496	S31-201	Birinapant	31.4479	15	-80.4086	75879.4	-14.4904	1.08855	0.96812	1.94919	-0.64947
662	6	medium	0.99665	Cryptotanshinone	Birinapant	36.0245	19	-202.06	75006.1	-15.5323	1.05542	0.92783	1.50714	-0.90365
663	6	medium	0.775303	Ursolic acid	Birinapant	33.2399	18	-110.894	83926.3	-15.4614	0.96169	0.95149	0.95486	-1.67849
664	6	medium	0.744685	WP-1066	Birinapant	33.4855	13	19.7978	73521.9	-2.78813	1.06824	1.02349	1.91075	-0.90717
665	6	medium	0.855678	Niclosamide	Birinapant	40.4032	15	-66.7121	72968.9	-10.4934	1.10415	0.98135	1.8619	-0.12618
666	6	bad	0.746807	BP-1-102	Birinapant	39.5694	5	157.145	77980.9	1.34246	1.10178	1.0616	2.44934	-0.37287
667	6	good	0.864654	STX-0119	Birinapant	31.604	13	57.7161	83325.7	-5.50553	1.02334	1.01703	1.5705	-0.78281
668	6	bad	0.815042	LLL-12	Birinapant	52.2347	20	-300.496	83155.5	-23.3304	0.94675	0.90779	0.48921	-2.26046
669	6	medium	0.717873	C-188-9	Birinapant	45.8258	1	301.384	78795.1	7.72483	1.12647	1.09736	4.05325	-0.07214
670	6	medium	0.966801	RO495	Birinapant	51.5916	8	153.634	64134.7	0.26427	1.10479	1.07124	2.78026	-0.28789
671	6	bad	0.744915	NCGC00244250	Birinapant	27.1338	9	56.9334	81402.8	-0.74076	1.10391	1.04354	1.78452	-0.43293
672	6	medium	0.679301	Bayer-18	Birinapant	28.1728	4	278.315	75867.5	11.556	1.11919	1.10064	3.15727	-0.13003
673	6	medium	0.682003	ICG-001	Birinapant	62.0307	9	22.4992	80641	-5.3557	1.05112	1.01594	2.15399	-0.93003
674	6	medium	0.813371	PNU-74654	Birinapant	29.3189	4	277.171	79792	0.05961	1.12446	1.09751	3.32832	-0.10925
675	6	medium	0.955734	KY-02111	Birinapant	22.6581	4	241.403	77864.6	7.37561	1.1437	1.08738	3.32897	-0.02574
676	6	medium	0.99475	Wnt-C59	Birinapant	23.8079	12	2.00292	85448.7	-7.96476	1.05081	1.0052	1.39334	-0.29007
677	6	medium	0.976421	IWP-2	Birinapant	25.7201	10	38.6389	89085.7	-3.26756	1.02667	1.01172	1.26476	-0.35525
678	6	medium	0.792448	LGK-974	Birinapant	11.1978	6	160.654	88232.3	0	1.07022	1.05193	2.14561	-0.1208
679	6	bad	0.826906	ID-8	Birinapant	18.4006	8	117.629	85059.3	-0.03647	1.10344	1.05093	2.22138	-0.20087
680	6	good	0.716152	D-4476	Birinapant	21.3022	8	154.356	81847.9	-0.44093	1.15132	1.09089	2.43543	-0.23995
681	6	bad	0.997504	Silmitasertib	Birinapant	33.5239	14	-18.6604	80975.9	-5.46601	1.01951	0.99146	1.51491	-1.10616
682	6	medium	0.776131	Emodin	Birinapant	20.8651	6	176.378	85359.9	6.57385	1.13574	1.09526	2.63383	-0.46018
683	6	good	0.926857	Fingolimod hydrochloride	Birinapant	27.9701	12	-38.3449	90960.6	-9.87727	1.05552	1.03477	0.93654	-1.15748
684	6	bad	0.699677	Idronoxil	Birinapant	46.8231	11	-55.0775	84010.6	-14.0183	1.0366	0.99307	1.17338	-0.68167
685	6	medium	0.865325	PF-543	Birinapant	15.0107	5	279.494	72990.4	9.5152	1.1519	1.09343	4.55912	-0.00849
686	6	medium	0.785641	ABC-294640	Birinapant	21.9237	8	151.892	84139	3.27856	1.08621	1.05764	2.29726	-0.39776
687	6	medium	0.745774	Sonidegib	Birinapant	19.1453	9	68.2023	87277.4	0.61115	1.07363	1.03306	1.98614	-0.47837
688	6	medium	0.981765	Cyclopamine	Birinapant	15.8517	10	82.0889	88592.3	-1.38281	1.04453	1.02798	1.72909	-0.64177
689	6	good	0.814084	Taladegib	Birinapant	27.2746	10	-5.06866	91664.4	-0.25161	1.03558	1.01631	0.80816	-0.67792
690	6	medium	0.907755	SANT-2	Birinapant	38.9408	7	141.87	78735.8	-6.31997	1.06636	1.04595	2.37255	-0.41446
691	6	medium	0.758109	HPI-1	Birinapant	23.5083	13	-6.48775	81542.6	-6.05447	1.04006	0.9968	1.84603	-0.38203
692	6	bad	0.741438	Hh-Ag1.5	Birinapant	23.321	8	106.794	83274.8	3.41425	1.09683	1.05574	1.8436	-0.33355
693	6	medium	0.878729	PF-5274857	Birinapant	21.4814	4	210.557	84223.6	3.12656	1.11001	1.0648	3.51323	-0.03028
694	6	medium	0.955511	Vismodegib	Birinapant	23.3586	8	143.029	84839.3	-6.76773	1.04517	1.03516	2.3264	-0.54255
695	6	medium	0.984296	NSC-75503	Birinapant	20.1888	4	153.059	80129.8	0.13566	1.10537	1.06442	2.01996	-0.0165
696	6	medium	0.71454	Robotnikinin	Birinapant	37.894	14	-44.7611	83225.8	-9.5075	1.00898	0.98755	1.06279	-1.08199
697	6	medium	0.992762	GANT-61	Birinapant	31.0613	9	49.4088	88624.7	0.48125	1.00459	1	1.68244	-1.0391
698	6	medium	0.997604	SAG	Birinapant	31.0916	12	-70.5088	89162.9	-7.58664	0.99104	0.98051	0.74465	-1.2485
699	6	bad	0.788232	OAC1	Birinapant	31.5056	14	-29.9884	84728.8	-7.30406	1.02474	1.00457	0.9706	-1.13169
700	6	medium	0.880204	LY-2811376	Birinapant	21.2294	6	172.182	80694.7	0.52005	1.10496	1.05576	3.0482	-0.25545
701	6	medium	0.869283	LY-2886721	Birinapant	19.3555	13	-3.10785	88858.8	-2.55739	1.02047	0.99911	1.11704	-0.38523
702	6	medium	0.996581	RO-4929097	Birinapant	26.2946	17	-141.147	91774.9	-7.97951	0.97185	0.95775	0.43472	-1.33087
703	6	medium	0.802672	MK-0752	Birinapant	16.3492	13	-15.2454	91726.2	-5.15277	1.00768	0.99573	0.77968	-0.49747
704	6	bad	0.877997	YO-01027	Birinapant	17.6462	14	-63.8155	94925	-6.41036	1.01809	1.00857	0.17303	-0.81118
705	6	medium	0.783374	GSI-IX	Birinapant	24.1347	9	121.112	81251.9	-3.49898	1.16206	1.11736	2.14614	-0.50767
706	6	bad	0.906657	Avagacestat	Birinapant	30.5231	6	187.11	75495.6	0.32012	1.09043	1.05518	3.19813	-0.30616
707	6	bad	0.866201	Semagacestat	Birinapant	23.0225	12	-38.9574	87448.2	-2.69437	1.05623	1.01187	1.13317	-0.75869
708	6	medium	0.981905	LY-411575	Birinapant	20.0166	17	-146.524	92901.2	-13.4172	0.99854	0.98648	0.76399	-2.12324
709	6	medium	0.915853	BMS-299897	Birinapant	16.3026	7	48.8762	90192	-0.37917	1.02712	1.01333	1.27857	-0.24828
710	6	medium	0.979799	Salidroside	Birinapant	34.1333	12	-32.6162	88387.2	-4.63095	1.00076	0.99058	1.00169	-1.00122
711	6	medium	0.915435	Aloxistatin	Birinapant	31.4054	9	43.6574	77628.1	-7.58281	1.09495	1.01404	2.39795	-0.2777
712	6	bad	0.78674	AIM-100	Birinapant	25.8793	17	-77.1055	85703.3	-6.3865	1.00344	0.97617	1.07927	-0.88587
713	6	bad	0.886563	NVP-XAV-939	Birinapant	22.1303	12	81.5763	82451.1	-2.71181	1.08872	1.02515	2.77654	-0.60448
714	6	good	0.776986	NCGC00263015	Birinapant	25.5648	8	77.8547	83993.6	1.08858	1.06065	1.02301	2.52837	-0.43572
715	6	bad	0.996757	CPG-52364	Birinapant	41.4451	20	-118.676	69135.5	-10.0892	1.05479	0.97695	0.92763	-0.99076
716	6	medium	0.789422	Imiquimod	Birinapant	30.4815	10	82.0376	75949.1	-2.91443	1.19067	1.05327	3.27243	-0.53076
717	6	bad	0.713859	Vadimezan	Birinapant	23.1913	14	-12.8081	85072.2	-9.08975	1.04004	0.99617	1.51305	-0.71376
718	6	medium	0.943186	IRAK-1-4 Inhibitor I	Birinapant	19.2891	3	194.505	75522.9	2.43048	1.17969	1.07471	3.61779	0
719	6	medium	0.869662	NCGC00241410	Birinapant	30.643	14	-84.1097	81889.9	-10.7078	1.08076	0.9926	1.40116	-0.76139
720	6	bad	0.988755	NCGC00241411	Birinapant	29.7414	7	145.354	79203.9	-5.51417	1.10117	1.06626	2.32526	-0.60687
721	6	good	0.479985	BI-78D3	Birinapant	0	0	1487.74	14558	57.0646	2.35703	2.09375	15.382	0
722	6	medium	0.978202	SR-3306	Birinapant	67.3143	17	108.098	66613	-18.1646	0.94658	0.91484	3.97609	-2.09992
723	6	medium	0.909317	SP-600125	Birinapant	27.8861	10	114.529	78182.8	-0.59997	1.09443	1.05669	1.76781	-0.24492
724	6	medium	0.924709	AS-602801	Birinapant	15.8209	11	103.79	75003.8	-2.95214	1.19985	1.05498	3.24011	-0.10461
725	6	medium	0.666955	JNK Inhibitor V	Birinapant	35.6548	13	-67.4693	73563.3	-18.4615	1.08516	0.98084	2.03576	-0.71755
726	6	medium	0.767772	TCS-JNK-5a	Birinapant	54.0215	20	-143.611	60255	-11.7953	1.21626	0.9794	1.7398	-0.65653
727	6	bad	0.813744	CC-401	Birinapant	28.0822	14	-8.64977	82736.6	-4.26941	1.01372	0.99257	1.35259	-0.78743
728	6	bad	0.843738	HMSL10058	Birinapant	31.7503	4	156.111	76457.1	4.59257	1.17942	1.08359	3.2881	-0.59069
729	6	bad	0.995719	MI-2	Birinapant	40.4253	5	204.056	71863.7	4.10312	1.12285	1.05916	3.87698	-0.3282
730	6	medium	0.743792	TPCK	Birinapant	27.2511	9	78.0987	71829.3	-2.5386	1.21904	1.04251	3.42991	-0.19408
731	6	medium	0.842849	Pepstatin	Birinapant	24.5199	6	185.595	65756.4	2.43542	1.1979	1.07051	3.76572	-0.21288
732	6	bad	0.985101	KUC110948N	Birinapant	38.1814	13	-37.4274	79112.5	-12.9274	1.04934	0.98501	2.08627	-0.76507
733	6	medium	0.780536	PMSF	Birinapant	40.9936	3	223.33	72002.5	0.67559	1.22788	1.11104	3.70186	-0.10408
734	6	bad	0.783486	Camostat	Birinapant	25.1457	13	1.58424	79135	-8.76643	1.10557	1.02371	1.79347	-0.54224
735	6	medium	0.772692	STF-083010	Birinapant	25.3023	10	142.475	68873.1	-1.90101	1.19033	1.08208	2.82713	-0.14533
736	6	medium	0.966019	HMSL10088	Birinapant	39.6197	10	81.7843	72152.6	-7.7656	1.11094	1.03154	3.33971	-0.84948
737	6	bad	0.787324	Irestatin 9389	Birinapant	25.0838	10	60.4332	82159.6	-4.18519	1.03269	1.01111	1.70784	-0.45897
738	6	medium	0.673438	Apilimod	Birinapant	25.7316	15	41.3468	75726.9	-8.83554	1.13557	1.02659	2.66794	-0.49397
739	6	medium	0.758671	AMG-47a	Birinapant	24.4037	8	67.3654	78484.8	-4.96888	1.07666	1.02961	2.37312	-0.52523
740	6	medium	0.922698	A-770041	Birinapant	25.9594	10	111.552	74608.9	-2.71211	1.11509	1.03635	3.12338	-0.23855
741	6	medium	0.787413	HMSL10019	Birinapant	17.3588	8	159.916	72834.8	-0.18891	1.18232	1.06179	3.8612	0
742	6	medium	0.935609	HMSL10038	Birinapant	32.0889	8	67.0676	78172.2	-4.97422	1.07695	1.03294	2.08055	-0.71011
743	6	medium	0.981088	SU-6656	Birinapant	43.3984	9	85.8715	74568.6	-15.493	1.09004	1.03672	2.70433	-0.58889
744	6	medium	0.975197	Pim 1 Inhibitor 2	Birinapant	23.855	12	12.1696	85455.2	-5.19268	1.03812	1.01896	1.08209	-0.80826
745	6	bad	0.92234	SGI-1776	Birinapant	33.4666	11	27.735	81474	-7.20188	1.08477	1.01682	2.07979	-0.68742
746	6	medium	0.993166	SMI-4a	Birinapant	33.5293	2	385.859	66713.1	6.8733	1.31001	1.15823	5.6676	-0.01094
747	6	good	0.838893	GDC-0349	Birinapant	32.1789	14	-44.2293	81423.6	-2.01149	1.0604	0.99749	1.45327	-0.61713
748	6	medium	0.738398	CX-6258	Birinapant	67.3449	10	92.9064	64745.1	-1.28612	1.08897	1.05039	2.38989	-0.5614
749	6	medium	0.879833	KI-20227	Birinapant	34.2594	10	70.6291	83677.2	-0.01916	1.06331	1.03289	1.87601	-0.73937
750	6	bad	0.780024	JNJ-28312141	Birinapant	23.9163	6	176.615	81109.7	2.73816	1.08272	1.0519	3.22594	-0.27186
751	6	bad	0.884823	c-FMS Inhibitor	Birinapant	20.451	11	27.0741	78857	-2.41776	1.1645	1.01939	2.84758	-0.21554
752	6	bad	0.900128	HMSL10083	Birinapant	18.6039	7	125.215	80232.4	0.39907	1.12603	1.04883	2.80201	-0.09227
753	6	good	0.975486	AZ-3146	Birinapant	25.4983	9	154.521	80636.3	-3.86373	1.0978	1.04888	3.15445	-0.24911
754	6	medium	0.709014	PF-3758309	Birinapant	64.6737	25	-398.964	63833	-27.252	0.92717	0.84824	0.22241	-2.27879
755	6	medium	0.737227	IPA-3	Birinapant	42.3481	6	15.5323	86115.8	2.01953	1.0438	1.00308	1.82509	-0.67342
756	6	medium	0.92022	MLN-4924	Birinapant	68.1171	18	-119.883	61467.7	-10.2967	1.09678	0.98518	1.03639	-0.91633
757	6	good	0.790777	BMS-5	Birinapant	22.3831	12	37.7498	84540.2	-5.74343	1.02097	1.00441	1.596	-0.531
758	6	medium	0.92531	BMS-3	Birinapant	75.7615	12	75.6629	65476.7	-4.54284	1.06213	1.05459	1.20236	-0.22596
759	6	medium	0.764813	AMG-Tie2-1	Birinapant	26.656	8	73.7919	85779.9	-4.42804	1.04524	1.02253	1.87283	-0.32324
760	6	good	0.805427	Tie-2 kinase Inhibitor	Birinapant	20.8002	3	219.549	83119	3.31683	1.17578	1.10227	3.25204	-0.05235
761	6	medium	0.789416	NVP-231	Birinapant	27.4774	11	-14.3138	70098.6	-3.44746	1.15078	1.00803	2.49444	-0.24338
762	6	medium	0.993378	D-NMAPPD	Birinapant	24.2703	12	36.9666	83003	-4.12826	1.04492	1.01359	1.65012	-0.37533
763	6	medium	0.767207	Pazopanib	Birinapant	20.3523	16	-105.794	85815.6	-7.24178	1.05078	0.97214	1.19559	-0.65889
764	6	good	0.966964	TG-101348	Birinapant	20.7806	9	70.2688	85743.6	-1.86375	1.04354	1.021	1.89587	-0.48612
765	6	bad	0.977236	Alvespimycin hydrochloride	Birinapant	35.749	12	-31.4992	69432	-5.87121	1.05647	0.98648	2.03889	-0.17615
766	6	medium	0.652461	CCT-018159	Birinapant	24.9434	7	405.387	62822.5	4.00675	1.21899	1.09219	5.84588	-0.14211
767	6	good	0.716152	CNF-2024	Birinapant	20.3297	11	80.383	72975.6	-2.47381	1.07793	1.02559	3.20947	-0.40999
768	6	medium	0.573826	NVP-AUY922	Birinapant	39.4778	18	-125.493	75181.4	-10.923	1.01273	0.96043	0.94594	-0.56495
769	6	good	0.790833	SNX-2112	Birinapant	17.6493	4	168.326	70513.1	5.48994	1.09404	1.05215	3.58101	-0.18339
770	6	medium	0.907755	SNX-5422	Birinapant	20.86	14	26.0663	72659.1	-4.44993	1.14722	1.01104	3.40918	-0.00526
771	6	medium	0.784951	KW-2478	Birinapant	32.8017	12	50.5194	74796	-6.4386	1.07192	1.01597	2.69748	-0.46265
772	6	medium	0.622322	Geldanamycin	Birinapant	43.3019	7	114.6	58338.5	1.38624	1.15901	1.06751	2.77444	-0.15716
773	6	good	0.991431	Tanespimycin	Birinapant	45.4463	10	25.8275	73534.5	-9.86525	1.10117	1.01794	2.77134	-0.17473
774	6	good	0.745808	Retaspimycin	Birinapant	23.7304	14	-10.682	73334.3	-2.68958	1.04258	0.99517	2.04662	-0.32931
775	6	good	0.767078	Ganetespib (STA-9090)	Birinapant	34.1853	15	-16.249	62973.3	-9.5939	1.12969	0.998	3.27063	-0.06954
776	6	good	0.732193	Onalespib	Birinapant	35.2212	11	13.3529	75015.8	-10.9415	1.0689	1.00601	2.19257	-0.50329
777	6	medium	0.821219	Tripterin	Birinapant	55.6117	17	-124.305	64866.4	-16.2292	1.03291	0.98467	0.68115	-1.2948
778	6	medium	0.974291	VER-82576	Birinapant	21.1873	8	85.7954	83295.9	-3.68559	1.06216	1.02398	2.23223	-0.12914
779	6	medium	0.561665	Novobiocin sodium	Birinapant	23.0213	8	137.641	78583.5	1.32904	1.07583	1.04397	2.53429	-0.16941
780	6	medium	0.798212	Elesclomol (STA-4783)	Birinapant	59.3255	16	-144.886	69484.1	-12.6832	1.05581	0.95586	1.99525	-1.6377
781	6	medium	0.990611	VER-155008	Birinapant	36.0612	20	-237.354	84288.4	-14.5843	0.96934	0.92651	0.33033	-1.30184
782	6	medium	0.857064	ACY-1215	Birinapant	30.7835	15	-65.0771	81716.5	-8.47934	1.00933	0.9794	1.14697	-0.85072
783	6	good	0.884324	Compound 7	Birinapant	26.2225	12	9.82585	82599.3	-1.98404	1.0616	1.01282	1.77766	-0.87411
784	6	medium	0.983537	Tubacin	Birinapant	35.2706	14	-63.6227	82035.2	-4.15233	1.01856	0.98434	0.91778	-0.75954
785	6	good	0.992957	Tubastatin A	Birinapant	42.1456	13	-71.7592	83590.8	-4.54503	0.99634	0.97388	1.2069	-1.29887
786	6	medium	0.669631	ISOX	Birinapant	40.1896	16	-122.241	74624.2	-13.9232	1.00029	0.97305	1.04585	-1.26783
787	6	medium	0.993998	Vorinostat (SAHA)	Birinapant	32.1731	13	-104.372	84433.2	-11.9022	0.98396	0.9645	0.8658	-1.29419
788	6	good	0.795068	Droxinostat	Birinapant	25.8797	16	-59.9317	89634.8	-6.58729	0.9839	0.97841	0.8879	-1.27701
789	6	good	0.809505	AR-42	Birinapant	60.8929	14	-109.111	73335.5	-11.7123	1.05964	0.99133	0.74779	-0.9171
790	6	good	0.975279	Belinostat	Birinapant	28.7563	13	-26.741	85009.3	0	1.01174	0.9938	0.9038	-0.63281
791	6	good	0.770155	Mocetinostat	Birinapant	57.8914	22	-262.6	70602.2	-24.6141	0.96216	0.91155	0.37222	-1.6346
792	6	medium	0.967871	Panobinostat	Birinapant	78.2625	19	-158.899	52713.2	-16.5847	1.09839	0.97144	0.86596	-1.08224
793	6	good	0.847225	Pyroxamide	Birinapant	25.7785	11	-49.6717	88545.2	-6.30358	1.01389	0.9848	1.25457	-0.74375
794	6	good	0.831744	Pracinostat	Birinapant	49.0394	17	-202.522	77593	-25.0958	0.98225	0.94507	0.78988	-1.79938
795	6	good	0.795068	Romidepsin	Birinapant	84.513	24	-212.24	41688	-11.0343	0.95176	0.92358	0.14608	-1.67346
796	6	medium	0.768126	M-344	Birinapant	50.8096	12	-48.5482	71725.8	-12.0149	1.1023	1.01311	1.30316	-0.60809
797	6	medium	0.943444	Givinostat hydrochloride	Birinapant	52.3518	17	-158.044	72521.7	-15.7888	1.03359	0.96807	0.96952	-1.33753
798	6	medium	0.92768	MC-1568	Birinapant	13.5035	7	131.597	81424.7	0.6221	1.10884	1.04893	2.68134	-0.10441
799	6	good	0.811722	PCI-34051	Birinapant	25.3456	10	90.6616	81054.2	0.62615	1.08291	1.03359	2.12852	-0.41778
800	6	medium	0.741067	Oxamflatin	Birinapant	61.8492	5	269.62	72854	12.7652	1.13291	1.10957	3.72544	-0.29185
801	6	medium	0.992317	SRT-1720	Birinapant	30.1898	15	-105.208	80428.9	-12.831	1.00269	0.95974	1.40057	-1.01273
802	6	medium	0.965767	Fisetin	Birinapant	39.6349	10	62.1112	80074	-4.62808	1.01611	1.01318	1.86797	-1.24686
803	6	medium	0.970099	Isoliquiritigenin	Birinapant	30.0951	18	-130.337	81667.7	-7.50587	1.01168	0.96001	0.91642	-1.23627
804	6	medium	0.753599	Selisistat	Birinapant	25.1237	8	47.67	80776.3	1.43916	1.03838	1.01343	1.68835	-0.53135
805	6	medium	0.980751	Ak-7	Birinapant	42.6566	7	68.9879	74826.2	-1.58324	1.10266	1.02793	2.71056	-0.40468
806	6	medium	0.835629	Daminozide	Birinapant	29.2868	13	-100.829	90588.7	-11.8571	0.9741	0.96688	0.34651	-1.10069
807	6	bad	0.858784	GSK-J1	Birinapant	17.4984	9	96.5682	88815.4	-4.30079	1.024	1.02319	1.79025	-0.82457
808	6	bad	0.964054	LSD1-C76	Birinapant	32.8587	7	186.557	83140.4	-6.31957	1.11299	1.07783	2.90258	-0.66043
809	6	bad	0.995908	UNC-1215	Birinapant	29.4659	6	264.532	76959.4	-3.15569	1.17075	1.11621	3.22827	-0.16995
810	6	good	0.766143	UNC-669	Birinapant	32.3192	6	237.435	73090.5	6.66651	1.19961	1.11392	3.85083	-0.41206
811	6	good	0.80651	Entinostat	Birinapant	43.5909	19	-295.805	82436.3	-27.9482	0.97656	0.92793	0.4049	-2.42665
812	6	good	0.838023	Trichostatin A	Birinapant	74.6856	17	-153.569	67389.8	-25.9877	1.00356	0.96821	1.2068	-1.76474
813	6	good	0.787261	Quisinostat	Birinapant	87.7623	18	-160.882	52061.1	-19.8818	0.99531	0.96807	0.86647	-1.771
814	6	good	0.804885	Abexinostat	Birinapant	51.5471	14	-89.8591	73902.7	-18.5996	1.05278	0.99898	1.16177	-1.04919
815	6	medium	0.97109	Dacinostat	Birinapant	68.5679	17	-67.3964	51736.4	-13.5859	1.17109	1.02163	1.79066	-0.82465
816	6	medium	0.773397	MG-149	Birinapant	27.5527	6	109.226	83388.7	0.59247	1.05542	1.0302	2.34339	-0.36706
817	6	good	0.895672	Veliparib	Birinapant	15.7859	8	86.166	89497.9	-3.75305	1.03442	1.02122	1.81506	-0.45653
818	6	medium	0.647302	Olaparib	Birinapant	41.7727	13	-98.9356	82195.7	-9.45098	1.0085	0.97022	1.6533	-1.61697
819	6	medium	0.987672	Niraparib	Birinapant	40.2799	13	-39.2478	79981.1	-9.78805	1.0167	0.98706	2.14343	-1.7894
820	6	good	0.569716	AG-14361	Birinapant	34.9558	13	65.3079	76804.3	-5.15598	1.11123	1.05449	1.90011	-0.68716
821	6	medium	0.849482	Rucaparib	Birinapant	45.1643	16	-240.735	87236.3	-16.8067	0.93518	0.92065	0.80645	-2.6315
822	6	medium	0.931694	Iniparib	Birinapant	32.8064	7	116.304	86689.4	0.40669	1.02998	1.02998	1.69225	-0.52922
823	6	bad	0.742462	A-966492	Birinapant	37.3203	15	-139.887	93525.6	-10.0465	0.97246	0.96663	0.6276	-2.02092
824	6	medium	0.949494	INO-1001	Birinapant	24.3459	6	284.196	79966.9	7.50411	1.0863	1.07983	3.50106	-0.46462
825	6	good	0.831744	Ixazomib	Birinapant	42.2767	11	19.7939	44357.4	-2.29423	1.14834	1.0501	0.81541	-0.21661
826	6	medium	0.775151	Carfilzomib	Birinapant	40.7874	8	-135.651	64055.5	-5.92321	0.92852	0.92363	0.06487	-1.41986
827	6	medium	0.819129	Bortezomib	Birinapant	85.4052	16	-22.5605	62774.8	-1.12866	1.00754	0.9898	0.47164	-0.42766
828	6	medium	0.952264	Marizomib	Birinapant	88.6145	13	-95.6628	30522.7	-4.80911	0.96154	0.94602	0.01372	-0.87152
829	6	medium	0.80963	Ixazomib citrate	Birinapant	35.0147	13	-12.1379	48351.1	-4.48474	1.09951	1.02544	0.68967	-0.41277
830	6	medium	0.94373	MG-132	Birinapant	71.2249	12	36.8603	61869	-2.56992	1.11411	1.07173	0.79234	-0.35004
831	6	medium	0.77533	MG-115	Birinapant	30.8333	14	-43.993	71060.6	-10.0109	1.09063	1.03831	1.27436	-1.13704
832	6	medium	0.782188	Delanzomib	Birinapant	95.3448	18	-44.0939	29437	-2.5577	0.98477	0.98464	0.09407	-0.50457
833	6	good	0.823215	Calpeptin	Birinapant	30.1758	3	256.72	80992.1	4.71151	1.10689	1.0898	2.88015	-0.1773
834	6	medium	0.862375	Oprozomib	Birinapant	63.3515	13	37.3521	32293.7	-0.12956	1.12004	1.0625	1.07138	-0.11552
835	6	medium	0.645168	Eeyarestatin I	Birinapant	46.5386	16	-56.7958	77087.7	-8.63673	1.03867	0.99482	1.38302	-1.23273
836	6	medium	0.808097	Tosedostat	Birinapant	36.7381	20	-246.512	79572.9	-30.0319	0.96875	0.92092	1.13149	-2.1028
837	6	medium	0.740352	Amastatin	Birinapant	22.7815	17	-150.423	96317.2	-8.12257	0.98565	0.9791	0.21359	-1.71782
838	6	medium	0.989614	LRRK2-IN-1	Birinapant	40.4894	12	11.4601	82684.1	-8.21876	1.01426	1.00398	1.70585	-1.14229
839	6	bad	0.897406	Hg-10-102-01	Birinapant	31.971	15	-65.5325	87838.1	-4.77429	0.97777	0.97777	0.76779	-1.42311
840	6	medium	0.799806	Saxagliptin	Birinapant	23.9451	10	134.447	74214.8	-8.08923	1.1188	1.04082	3.32127	-0.25013
841	6	medium	0.753022	Linagliptin	Birinapant	22.2647	20	-138.645	91286.3	-9.88936	0.97031	0.95598	0.57544	-1.38758
842	6	medium	0.991687	Sitagliptin	Birinapant	9.35346	2	185.304	85912.1	4.02424	1.09063	1.06301	2.47989	-0.02156
843	6	bad	0.802191	YW3-56	Birinapant	29.9873	11	30.9506	85715.4	-4.15606	1.01716	1.00689	1.08638	-0.44326
844	6	bad	0.936767	Vidofludimus	Birinapant	32.2895	12	34.7613	82404.7	-8.14727	1.06758	1.0304	1.7614	-1.01717
845	6	medium	0.842618	Teriflunomide	Birinapant	29.6339	4	269.847	72724.4	7.62442	1.20654	1.13618	3.46404	-0.14455
846	6	medium	0.752507	SB-3CT	Birinapant	24.1656	15	-102.372	93322.4	-12.0828	0.98284	0.97152	0.62095	-1.34317
847	6	medium	0.723946	PD-166793	Birinapant	29.5601	3	330.594	80941.5	6.45254	1.09932	1.09932	3.44984	-0.14391
848	6	medium	0.992745	CL-82198	Birinapant	25.449	10	63.2719	88387.3	-9.93031	1.02061	1.01643	1.45025	-0.68039
849	6	bad	0.761432	Batimastat	Birinapant	35.7687	16	-40.8303	80205.8	-10.2195	1.03948	0.9939	1.71788	-1.38158
850	6	medium	0.91519	Chlorhexidine	Birinapant	30.7142	13	-4.24098	80434.5	-2.86999	1.12349	1.01841	2.15145	-0.53793
851	6	medium	0.997184	GM-1489	Birinapant	24.9105	9	123.795	85605.2	-0.16767	1.05029	1.03726	2.14816	-0.40462
852	6	medium	0.937533	Ilomastat	Birinapant	24.8077	12	-87.7426	92925.3	-7.75164	0.98882	0.97793	0.57404	-1.26724
853	6	medium	0.974094	Doxycycline	Birinapant	25.7876	11	32.2567	90743.8	-7.93294	1.01411	1.01167	1.26176	-0.9392
854	6	medium	0.705925	SSR-69071	Birinapant	22.8749	6	100.577	84681.3	0	1.06346	1.03828	1.7732	-0.41245
855	6	bad	0.875217	Sivelestat	Birinapant	17.0392	7	215.939	77987	-0.25967	1.12852	1.06773	4.07491	-0.162
856	6	medium	0.965802	O6-Benzylguanine	Birinapant	23.4719	9	66.1572	89819.6	-7.43072	1.06807	1.03818	1.73382	-0.63122
857	6	bad	0.895332	Tolcapone	Birinapant	31.8095	3	237.07	82595	2.08719	1.09646	1.08593	2.58435	-0.21365
858	6	good	0.851401	RG-108	Birinapant	16.7263	7	100.467	89630.1	-0.25865	1.06762	1.0345	1.97092	-0.3001
859	6	medium	0.829896	5-Azacitidine	Birinapant	42.9814	12	-38.5385	77406.2	-13.7669	1.04959	1.0106	1.33277	-0.72906
860	6	good	0.944237	Decitabine	Birinapant	34.4583	17	-104.474	75859.6	-8.72848	1.08555	0.98452	1.57646	-0.90891
861	6	medium	0.930282	NSC-48006	Birinapant	54.2585	23	-352.153	76439.2	-19.1344	0.93162	0.88467	0.42874	-2.47331
862	6	bad	0.813581	BIX-01294	Birinapant	27.4341	14	-37.6382	91050.1	-13.7556	0.9967	0.98768	1.36229	-1.44055
863	6	medium	0.789839	UNC-0638	Birinapant	19.3744	8	125.638	87770.4	0	1.04688	1.0359	2.03096	-0.30986
864	6	bad	0.845359	GSK-126	Birinapant	26.0908	9	130.143	86390.7	9.1179	1.0361	1.0361	2.04212	-0.74069
865	6	bad	0.790621	SGC-0946	Birinapant	39.1656	10	164.704	76455.7	-8.04687	1.15068	1.10244	2.82376	-0.86054
866	6	good	0.942832	JQ1	Birinapant	16.6389	10	42.3207	88051.1	-1.97408	1.06077	1.03313	1.4057	-0.70954
867	6	medium	0.748273	I-BET151	Birinapant	42.8621	16	-49.5604	82174.2	-13.7557	1.02271	0.99619	1.49981	-1.26723
868	6	medium	0.912885	I-BET762	Birinapant	38.4656	13	-120.494	87163.3	-8.20959	0.98506	0.97119	0.79228	-1.52594
869	6	bad	0.93482	GSK-525768	Birinapant	13.1038	3	334.327	82152.3	9.52381	1.12012	1.10571	3.55928	-0.07662
870	6	medium	0.888452	NCGC00185090-04	Birinapant	28.2525	11	110.044	79817.6	-4.70449	1.18201	1.06604	3.09618	-0.3094
871	6	medium	0.819239	NCGC00189393	Birinapant	31.9473	9	58.1566	78663.2	0	1.08618	1.02659	2.17712	-0.4007
872	6	medium	0.788635	NCGC00247866	Birinapant	43.2927	5	186.329	80169.6	7.06451	1.11003	1.08008	2.65192	-0.51787
873	6	medium	0.966577	NCGC00241036	Birinapant	31.2132	9	-8.9933	89701.7	-4.8565	1.01431	0.99526	1.5604	-0.97397
874	6	bad	0.987557	ML324	Birinapant	30.5887	7	179.484	79218.8	-7.36161	1.10662	1.06284	2.75314	-0.18851
875	6	medium	0.950092	Tipifarnib	Birinapant	6.0298	1	307.306	73647.9	9.36029	1.21445	1.12813	4.29988	0
876	6	medium	0.828375	Lonafarnib	Birinapant	20.5512	13	-22.5266	81709	-2.52581	1.03486	0.99153	1.819	-0.63345
877	6	medium	0.802607	LG-100268	Birinapant	21.8896	9	113.197	77921.5	0.47407	1.13735	1.07627	2.16083	-0.33925
878	6	good	0.757257	AR-7	Birinapant	26.1769	16	-39.3964	80384.8	-3.78853	1.07632	1.00679	1.41375	-0.66852
879	6	medium	0.967001	CD 437	Birinapant	65.0734	17	-9.20989	58877.5	-4.64259	1.01655	1.00723	0.74319	-0.49109
880	6	medium	0.67843	AC-261066	Birinapant	28.5679	11	59.8724	77498.7	-3.9137	1.06466	1.02014	1.718	-0.33718
881	6	medium	0.980753	Fenretinide	Birinapant	31.5366	13	-113.028	80565.5	-10.009	1.01411	0.95956	1.65191	-0.95625
882	6	medium	0.96839	Isotretinoin	Birinapant	32.1728	8	133.849	77959.5	0.37248	1.10874	1.08054	1.65028	-0.31179
883	6	medium	0.735729	Tazarotene	Birinapant	27.8693	7	87.7639	82030.2	-2.31572	1.04712	1.02312	2.27101	-0.54513
884	6	medium	0.967202	Tamibarotene	Birinapant	24.734	14	-7.91272	84042.8	-2.17187	1.02727	0.99876	0.83528	-0.31457
885	6	medium	0.98072	Bexarotene	Birinapant	25.7962	7	83.7905	80264.7	2.35158	1.03701	1.02163	1.61296	-0.3158
886	6	medium	0.910123	Tretinoin	Birinapant	28.2156	14	12.6542	81313.1	-3.08327	0.99712	0.98535	1.6525	-1.10208
887	6	good	0.796876	Hydrocortisone	Birinapant	18.8865	2	287.856	77299.6	7.03088	1.1625	1.10317	4.04896	-0.063
888	6	good	0.915864	Cyclosporine A	Birinapant	41.4523	21	-309.731	81851.4	-21.6455	0.93543	0.89968	0.43064	-2.44728
889	6	medium	0.96354	Azathioprine	Birinapant	43.6238	18	-184.424	78757.3	-17.111	1.00408	0.93877	1.0278	-1.10242
890	6	medium	0.920879	Laquinimod	Birinapant	31.6892	4	158.498	78976.5	3.36681	1.11602	1.05582	2.88487	-0.03844
891	6	medium	0.957216	5,7-Dihydroxyflavone	Birinapant	35.6732	15	-130.734	86254.7	-12.3619	0.99409	0.95818	1.2234	-1.30979
892	6	medium	0.99538	Lappaconitine	Birinapant	22.7657	18	-79.379	89984.3	-6.10949	0.97944	0.97471	0.58198	-1.16872
893	6	medium	0.923833	Sinomenine	Birinapant	25.6018	16	-58.5189	88040.7	-7.69653	0.99314	0.98311	0.66273	-0.876
894	6	medium	0.972974	Salicin	Birinapant	24.7723	10	53.0512	84100.9	1.33014	1.09294	1.03801	1.80991	-0.35971
895	6	medium	0.780883	Diosmin	Birinapant	26.5117	2	211.11	78077.7	9.25545	1.12261	1.07676	2.85655	-0.05846
896	6	medium	0.91555	StemRegenin 1	Birinapant	32.7543	12	-14.8387	81054	-6.56027	1.01904	0.99185	1.60868	-0.86187
897	6	medium	0.948389	Genistin	Birinapant	32.0085	17	-96.4565	87239.2	-5.23371	0.97705	0.97046	0.44476	-1.17116
898	6	medium	0.990781	Hesperetin	Birinapant	27.7856	18	-142.947	91310.3	-8.18679	0.96133	0.95597	0.47348	-1.67798
899	6	bad	0.800189	Ketoprofen	Birinapant	27.3376	12	28.9671	83165.2	-3.58182	1.0655	1.02853	1.19388	-0.46882
900	6	medium	0.759716	Ketorolac	Birinapant	18.3746	9	57.4678	80273.4	-0.24358	1.1092	1.03623	2.62325	-0.90605
901	6	medium	0.977386	Flurbiprofen	Birinapant	38.1045	13	-57.8518	81638.7	-7.96989	0.98857	0.98291	0.68273	-1.08978
902	6	medium	0.960348	Indomethacin	Birinapant	31.5311	14	-85.9375	91138.9	-13.2231	0.98867	0.97229	1.05709	-1.6538
903	6	medium	0.777116	Sulindac	Birinapant	25.9043	18	-117.157	91973.3	-7.89608	0.97231	0.96537	0.21925	-1.14089
904	6	medium	0.958362	Lornoxicam	Birinapant	33.5066	8	113.955	76499.4	-1.06484	1.08167	1.03914	2.59784	-0.16359
905	6	medium	0.958785	Aspirin	Birinapant	36.1972	16	-147.131	83777.6	-8.57195	1.02832	0.97692	0.6856	-1.36266
906	6	medium	0.947587	Bindarit	Birinapant	34.1469	22	-236.273	87044	-14.0464	0.96314	0.92556	0.4174	-1.5221
907	6	bad	0.987864	Tenoxicam	Birinapant	35.6792	7	134.206	80426.4	-3.38381	1.04492	1.04357	1.82166	-0.43844
908	6	medium	0.81559	Bufexamac	Birinapant	30.6959	18	-130.934	91859.9	-15.8527	1.01133	0.99424	0.84228	-1.98752
909	6	medium	0.898077	Geniposidic acid	Birinapant	31.2363	10	4.94623	82536.4	-11.8644	1.02871	1.00093	1.83094	-0.7763
910	6	medium	0.921999	Histamine dihydrochloride	Birinapant	23.522	12	-10.7794	79602.9	-1.18421	1.07042	1.00098	1.69126	-0.44633
911	6	bad	0.943225	Cetirizine hydrochloride	Birinapant	30.5955	8	300.524	68809.4	-0.45767	1.15376	1.10754	3.81526	-0.0883
912	6	medium	0.783697	Loratadine	Birinapant	15.1972	8	184.059	74271.1	-0.25567	1.15381	1.08562	3.12447	-0.22882
913	6	medium	0.743575	Chlorphenamine maleate	Birinapant	0	0	457.678	69059.9	14.9903	1.28379	1.19111	5.62169	0
914	6	medium	0.847906	Chloropyramine hydrochloride	Birinapant	37.8403	2	303.781	72082.9	3.22458	1.20947	1.13811	3.67302	-0.00791
915	6	medium	0.973419	Clemastine fumarate	Birinapant	27.3937	15	-48.8308	82841.6	-8.80618	1.02241	0.98457	1.43035	-0.67347
916	6	medium	0.980751	Diphenhydramine hydrochloride	Birinapant	29.229	8	86.3134	79434.1	-3.00794	1.06323	1.02632	2.28407	-0.51559
917	6	bad	0.762935	Ketotifen	Birinapant	28.639	13	11.4002	80057.6	-5.55749	1.02571	1.00059	1.73604	-0.90412
918	6	medium	0.917868	Cyproheptadine hydrochloride	Birinapant	29.0952	3	320.451	74941.6	6.78711	1.20137	1.14766	3.52658	0
919	6	medium	0.786236	Mizolastine	Birinapant	15.383	1	360.82	75980.4	9.87532	1.14959	1.1125	4.67796	0
920	6	medium	0.92645	Azelastine hydrochloride	Birinapant	29.6077	19	-156.037	89904.2	-13.8931	0.97148	0.95435	0.45919	-1.52599
921	6	bad	0.943591	Lafutidine	Birinapant	29.2756	4	201.246	76916.2	4.37297	1.14321	1.07122	3.4187	-0.02913
922	6	medium	0.900188	Famotidine	Birinapant	27.2769	5	235.031	80207.4	4.33841	1.17847	1.10693	3.21228	-0.09466
923	6	medium	0.996475	Secoisolariciresinol	Birinapant	32.6084	4	275.086	74463.2	4.40097	1.14558	1.11711	2.93317	-0.09659
924	6	medium	0.982025	Quercetin	Birinapant	33.7445	19	-153.733	90810.1	-8.47704	0.96765	0.95481	0.37022	-1.46165
925	6	medium	0.767228	Kaempferol	Birinapant	30.7565	15	-91.6202	86509.2	-8.95837	0.98623	0.97163	0.6904	-1.15474
926	6	medium	0.927391	Taxifolin (Dihydroquercetin)	Birinapant	22.1203	5	292.705	72597.8	1.97312	1.16992	1.09785	4.34434	-0.00149
927	6	medium	0.817845	Biochanin A	Birinapant	21.9775	2	235.339	77950.4	2.38765	1.12996	1.09399	2.75401	-0.0475
928	6	medium	0.948507	Icaritin	Birinapant	31.2641	10	-16.2576	90161	-10.4576	1.01575	0.99263	1.52679	-1.16745
929	6	medium	0.880414	L-selenomethionine	Birinapant	28.6463	8	115.075	81213.6	-0.34021	1.11008	1.04453	2.76687	-0.38458
930	6	bad	0.755727	Hydroxocobalamin	Birinapant	18.527	14	-23.6704	89321.8	-7.24259	0.99443	0.98691	0.93584	-0.90391
931	6	bad	0.743223	Vitamin B12	Birinapant	25.5945	13	-57.4559	84657.8	-5.09952	1.03921	0.99512	1.14434	-0.86298
932	6	medium	0.991908	Niacin	Birinapant	40.9601	3	277.92	73036.7	7.94503	1.11455	1.0938	3.63829	-0.21773
933	6	medium	0.93808	Niacinamide	Birinapant	29.6956	12	-44.0944	88391.7	-6.60506	0.99755	0.98627	0.80798	-0.82786
934	6	medium	0.955151	Pantothenic acid	Birinapant	19.4923	8	137.289	82509.5	0.40249	1.0967	1.05706	2.10434	-0.13963
935	6	medium	0.893706	Riboflavin	Birinapant	21.9066	11	75.461	82113	-1.45497	1.04424	1.0204	1.81568	-0.31851
936	6	bad	0.789075	Acipimox	Birinapant	29.5385	9	25.1068	84117.5	-8.23651	1.08857	1.03237	2.05361	-0.89307
937	6	bad	0.862862	Betanin	Birinapant	30.7915	7	215.606	77001.6	3.68009	1.2061	1.12119	3.35422	-0.28265
938	6	medium	0.978693	Clinofibrate	Birinapant	24.402	13	31.526	79646.7	-8.04198	1.10774	1.01614	2.28791	-0.39991
939	6	bad	0.779314	A-922500	Birinapant	29.5769	16	-96.3396	85371.6	-10.8101	0.97125	0.95913	0.93165	-1.42538
940	6	bad	0.786781	beta-Carotene	Birinapant	27.7406	5	168.322	78083.9	-1.13032	1.11284	1.05936	2.8103	-0.06076
941	6	bad	0.863212	Doxercalciferol	Birinapant	24.6529	5	195.613	73942.3	6.52364	1.23193	1.07832	4.33587	-0.05643
942	6	bad	0.993884	Seocalcitol	Birinapant	20.338	14	55.8757	75037.4	-3.84451	1.16338	1.01884	3.16469	-0.06002
943	6	medium	0.900969	Calcitriol	Birinapant	37.7919	1	344.353	71700.5	9.16266	1.2916	1.15515	4.99229	0
944	6	bad	0.74915	methyl jasmonate	Birinapant	19.1481	9	30.3986	78294.8	-4.19428	1.05453	1.00684	2.01031	-0.19901
945	6	medium	0.991706	Andarine	Birinapant	21.1253	9	40.4926	82566.9	-3.40923	1.04929	1.02039	1.51579	-0.72086
946	6	medium	0.996477	Ostarine	Birinapant	25.3837	12	1.14409	84186	-8.97631	1.02059	0.99801	1.4227	-0.65036
947	6	medium	0.757436	Galeterone	Birinapant	24.2255	12	3.78344	89226.7	-8.42143	1.04082	1.0188	1.64386	-1.2845
948	6	bad	0.838917	Testosterone cypionate	Birinapant	18.4423	13	15.9098	86796.6	-5.33985	1.01343	1.0012	1.35883	-0.69805
949	6	bad	0.945926	Testosterone	Birinapant	14.3528	11	121.398	79552.2	-2.40847	1.07764	1.03897	2.64662	-0.14254
950	6	medium	0.976536	Testosterone propionate	Birinapant	26.0456	7	83.1324	77117	3.09034	1.13989	1.04634	2.53649	-0.22877
951	6	medium	0.716829	17 alpha-propionate	Birinapant	14.708	6	172.99	84237.2	0.19929	1.06106	1.04749	2.41921	-0.21709
952	6	bad	0.996188	Enzalutamide	Birinapant	21.1874	5	172.921	84052.8	3.22391	1.07219	1.04937	2.83616	-0.44473
953	6	bad	0.747606	RD-162	Birinapant	23.4767	9	205.753	81567.5	-3.11282	1.1417	1.10752	3.03821	-0.71787
954	6	medium	0.923999	Bicalutamide	Birinapant	34.093	7	198.716	76234.7	-0.03604	1.09075	1.07515	2.47183	-0.39824
955	6	medium	0.958943	Apalutamide	Birinapant	15.4949	9	180.957	76862.3	-1.5245	1.11392	1.05581	3.48153	-0.02216
956	6	medium	0.979599	Finasteride	Birinapant	18.0467	11	36.4541	86392.4	-4.29304	1.03284	1.00879	1.54188	-0.37944
957	6	medium	0.892533	Flutamide	Birinapant	33.4203	8	75.5276	86762.2	-3.03242	1.01825	1.01825	1.35975	-0.60448
958	6	medium	0.800741	Cyproterone acetate	Birinapant	18.8529	5	120.381	84244.6	2.8046	1.10322	1.05188	2.20853	-0.16073
959	6	medium	0.813701	Hydroxyflutamide	Birinapant	29.2498	2	255.354	76236.6	9.60935	1.09824	1.07695	3.55628	-0.26432
960	6	medium	0.992196	Bicalutamide	Birinapant	29.6648	12	42.337	78158.2	-5.04253	1.13203	1.04241	1.92776	-0.29234
961	6	medium	0.982694	Nilutamide	Birinapant	13.9989	5	94.5131	86471	0.22815	1.03171	1.02681	1.18827	-0.09121
962	6	medium	0.767983	Diindolylmethane	Birinapant	20.6814	9	89.3006	85689.8	-5.06443	1.03018	1.02461	1.45514	-0.39168
963	6	medium	0.777369	Dutasteride	Birinapant	19.6706	3	346.823	79771.6	9.95335	1.13792	1.11052	4.05049	-0.03437
964	6	medium	0.821744	CITCO	Birinapant	33.3061	9	56.2482	86486.3	-5.32536	1.05149	1.01917	1.81069	-0.6851
965	6	medium	0.990749	PK-11195	Birinapant	17.3392	8	171.421	77106.8	1.42199	1.18579	1.08416	3.14503	-0.02209
966	6	good	0.798898	Meclizine hydrochloride	Birinapant	26.0317	12	-48.7536	89274.8	-7.12935	0.9885	0.98027	0.8531	-1.05011
967	6	medium	0.946268	Pioglitazone hydrochloride	Birinapant	27.0801	14	-6.06922	89455	-6.18495	0.99572	0.99428	1.00482	-1.01407
968	6	medium	0.968303	Rosiglitazone	Birinapant	29.2438	14	-53.2464	90527.9	-9.62693	0.97544	0.97544	1.00049	-1.53295
969	6	medium	0.958805	GW-0742	Birinapant	28.8694	10	77.0743	81923.7	0.07987	1.04393	1.02538	1.76728	-0.55725
970	6	medium	0.898267	GW-501516	Birinapant	25.3871	11	69.5022	81047.2	-1.80524	1.06196	1.0197	2.42035	-0.56264
971	6	medium	0.994031	Caffeic acid	Birinapant	34.2456	16	-162.691	89974.1	-16.7536	0.97565	0.95083	0.67723	-1.56191
972	6	medium	0.712175	GW-7647	Birinapant	25.3915	6	161.745	83529.4	4.5688	1.07974	1.04998	2.65811	-0.14009
973	6	medium	0.851449	Fenofibrate	Birinapant	26.6304	7	105.639	86298.8	0	1.04915	1.03152	1.91615	-0.25348
974	6	medium	0.803966	Clofibrate	Birinapant	22.9285	8	96.712	86170.8	0.66584	1.06431	1.03397	1.97815	-0.37428
975	6	medium	0.992103	Ciprofibrate	Birinapant	26.8444	7	144.467	79085.9	-0.04677	1.11187	1.06339	2.50464	-0.26619
976	6	medium	0.988023	GSK-3787	Birinapant	25.2108	19	-167.013	87507.6	-15.5635	0.97786	0.946	0.90727	-1.44892
977	6	medium	0.992514	MK-767	Birinapant	23.3369	20	-171.64	90771.6	-8.9547	0.97376	0.94796	0.49429	-1.45131
978	6	medium	0.71454	Gemfibrozil	Birinapant	25.9428	13	-10.6129	88612.3	-6.63318	0.99634	0.98933	1.23973	-1.09349
979	6	medium	0.865325	GW-6471	Birinapant	25.0815	14	-35.7062	87303.2	-1.24825	0.98914	0.98596	0.95362	-1.1924
980	6	bad	0.765547	SR-1664	Birinapant	21.836	10	97.9242	78494.7	-1.20267	1.08035	1.03118	2.41019	-0.50431
981	6	bad	0.765547	Troglitazone	Birinapant	23.6445	4	268.42	75932.6	6.16501	1.10764	1.09009	3.08427	-0.11064
982	6	bad	0.798175	Telmisartan	Birinapant	20.5956	4	257.022	81230.4	4.50782	1.11448	1.08164	3.37761	-0.05105
983	6	medium	0.748632	Olmesartan	Birinapant	25.8535	8	104.277	86233.4	0.39171	1.05682	1.02959	2.25416	-0.3025
984	6	medium	0.729251	Eprosartan mesylate	Birinapant	0	0	409.199	78620.1	10.8701	1.23115	1.18135	4.40992	0
985	6	medium	0.766732	SID-7969543	Birinapant	32.8637	2	316.859	75868.1	6.61505	1.10674	1.10549	3.22329	-0.04676
986	6	medium	0.740876	Bazedoxifene	Birinapant	29.1486	12	52.219	86863.5	-2.99915	1.0126	1.0126	1.37644	-0.85425
987	6	medium	0.915725	Tamoxifen	Birinapant	36.9156	6	122.455	88667.2	-3.094	1.04019	1.03711	1.6762	-0.45165
988	6	medium	0.834384	Toremifene citrate	Birinapant	19.6472	14	-87.0166	95031.6	-6.26738	0.98423	0.97522	0.24022	-0.79899
989	6	bad	0.842596	Raloxifene hydrochloride	Birinapant	28.3298	4	288.167	76638.6	2.01208	1.19702	1.14561	3.17677	-0.04869
990	6	medium	0.910816	Clomifene citrate	Birinapant	20.6335	2	373.078	78420.5	10.0995	1.1769	1.13381	4.39867	-0.0841
991	6	bad	0.888692	Estetrol	Birinapant	34.9334	14	-114.183	92540.2	-8.36482	0.96548	0.96548	0.48014	-1.62196
992	6	medium	0.929279	Trilostane	Birinapant	18.8754	9	108.081	87457.2	-2.11872	1.09668	1.05679	2.10209	-0.51133
993	6	medium	0.883683	Erteberel	Birinapant	38.4603	18	-249.55	93595.4	-15.3462	0.93486	0.92722	0.18022	-2.40247
994	6	medium	0.975849	Ethinylestradiol	Birinapant	44.9231	2	359.704	71016.7	11.1162	1.22253	1.17744	3.82617	-0.11688
995	6	medium	0.736657	Mestranol	Birinapant	31.334	5	215.569	79380.5	8.72527	1.09126	1.07769	2.43517	-0.21668
996	6	medium	0.836493	Estradiol	Birinapant	37.5994	16	-147.449	91510.8	-16.012	0.9511	0.94998	0.50039	-1.93522
997	6	medium	0.97885	Dienestrol	Birinapant	23.8117	7	167.82	85775.6	4.24678	1.06775	1.05369	2.08468	-0.13155
998	6	medium	0.617996	Diethylstilbestrol	Birinapant	28.8659	18	-233.638	95159.1	-15.9061	0.93667	0.93169	0.17648	-2.32825
999	6	medium	0.974191	Estriol	Birinapant	39.3282	1	435.651	74206.7	14.1482	1.1835	1.16357	4.5048	-0.0632
1000	6	medium	0.871248	Fulvestrant	Birinapant	40.0116	9	102.377	79989.2	-10.3157	1.07383	1.0449	2.1729	-0.88047
1001	6	medium	0.949769	Tesmilifene hydrochloride	Birinapant	13.4423	3	215.82	86072.5	4.48949	1.07068	1.06688	2.3022	-0.144
1002	6	medium	0.809767	Daidzein	Birinapant	20.3967	8	109.475	90981.7	-1.90038	1.07026	1.05916	1.52496	-0.43021
1003	6	good	0.785496	HC-067047	Birinapant	28.2516	11	-63.8909	93976.4	-8.5819	0.99224	0.98041	0.83695	-1.06961
1004	6	medium	0.791563	DE-096	Birinapant	11.9465	4	297.45	85278.3	5.28146	1.08328	1.08328	3.08241	-0.10791
1005	6	medium	0.936804	GSK-1016790A	Birinapant	35.9943	21	-259.98	86264.6	-14.0382	0.97883	0.92844	0.22279	-1.64747
1006	6	medium	0.862816	Propofol	Birinapant	24.0999	10	6.43772	91101.6	0	0.99688	0.99688	0.9852	-0.92082
1007	6	medium	0.787508	SB-705498	Birinapant	23.0205	11	-16.5155	92652.8	-2.87818	0.99253	0.99253	0.73622	-0.90137
1008	6	medium	0.945307	GSK-3965	Birinapant	22.4968	5	149.902	87262	3.01452	1.06345	1.0427	2.58195	-0.29895
1009	6	bad	0.997669	Omeprazole	Birinapant	27.2593	4	243.05	84434	7.26411	1.0832	1.07228	2.97951	-0.16858
1010	6	good	0.773568	Probucol	Birinapant	17.898	10	14.6998	86986.4	-1.22522	1.11829	1.052	1.55075	-0.31854
1011	6	bad	0.798175	G-Strophanthin	Birinapant	60.7427	14	-54.8653	62968.5	-10.5072	1.00947	0.9829	0.88004	-0.80127
1012	6	medium	0.806171	Lansoprazole	Birinapant	23.1551	10	103.064	84358.3	-5.90135	1.03218	1.02195	2.07842	-0.66469
1013	6	medium	0.832945	Esomeprazole magnesium	Birinapant	17.188	9	95.3725	90220.3	0.55202	1.02739	1.02476	1.73977	-0.68883
1014	6	bad	0.901687	Pantoprazole	Birinapant	21.7956	7	254.246	84479.8	-5.99201	1.12026	1.09082	3.27829	-0.42658
1015	6	medium	0.731817	PF-03716556	Birinapant	29.1884	7	67.9468	80632.4	0.89975	1.05234	1.01616	2.73033	-0.87941
1016	6	good	0.938773	RABEPRAZOLE SODIUM	Birinapant	39.5894	12	22.8262	77968.2	-4.52057	1.01697	1.00387	1.32573	-0.70784
1017	6	bad	0.789466	Bafilomycin A1	Birinapant	91.7771	25	-589.682	50820.3	-31.717	0.8563	0.78047	0	-4.17898
1018	6	medium	0.776481	Tetrahydroberberine	Birinapant	29.2446	14	-61.4584	85662.1	-5.48563	1.09209	1.02791	1.18111	-0.81443
1019	6	medium	0.978488	KUC107871N	Birinapant	28.4081	13	16.9562	74955.2	-3.2028	1.18857	1.03032	2.55873	-0.20439
1020	6	good	0.905763	KUC107887N	Birinapant	32.2012	14	-38.1809	76745.7	-1.50429	0.99646	0.97666	1.29372	-1.04695
1021	6	medium	0.696754	KUC105555N	Birinapant	36.7656	18	-179.677	85540.1	-13.6347	0.97025	0.94312	0.43617	-1.36913
1022	6	good	0.959992	Metarrestin (KUC109088N)	Birinapant	55.6878	18	-361.315	83670.6	-26.4673	0.95171	0.89324	0.54137	-2.87954
1023	6	medium	0.800923	KUC111774N	Birinapant	41.6824	13	-28.5122	71428.1	-9.05859	1.05969	0.98467	1.76273	-0.40211
1024	6	medium	0.987238	Elacridar	Birinapant	32.9253	9	138.155	72637.4	-2.7065	1.1436	1.08081	2.39383	-0.43098
1025	6	medium	0.974134	Zosuquidar trihydrochloride	Birinapant	39.116	9	3.52051	76651.2	-3.23869	1.06289	0.99609	2.43704	-0.46533
1026	6	good	0.795481	Cinchonine dihydrochloride	Birinapant	27.4173	5	118.129	79624.2	2.8471	1.07493	1.03787	2.60559	-0.19605
1027	6	medium	0.93409	Silybin	Birinapant	21.1966	7	102.321	83441.7	-0.06518	1.05881	1.03119	2.14728	-0.15582
1028	6	bad	0.760676	Tariquidar	Birinapant	36.8848	10	6.43547	82076	-3.71059	1.02578	0.99707	1.8815	-0.94128
1029	6	good	0.882351	Valspodar	Birinapant	25.5085	4	173.213	70759	3.80741	1.23584	1.11836	3.02407	-0.05533
1030	6	good	0.786017	Cinchonidine	Birinapant	27.4448	19	-124.476	84689.3	-6.24222	0.98366	0.96118	0.43182	-0.91139
1031	6	medium	0.979406	Evodiamine	Birinapant	50.2709	16	-101.665	77492.7	-8.67755	1.05457	0.99473	0.9347	-1.13678
1032	6	good	0.76267	Scopine	Birinapant	33.7278	5	163.53	81806.5	1.95777	1.06035	1.05358	2.0673	-0.29571
1033	6	medium	0.929569	Omacetaxine mepesuccinate	Birinapant	76.1874	18	-61.3579	47633.8	-8.50153	1.09092	1.00322	0.57116	-0.31835
1034	6	medium	0.96601	Sophocarpine	Birinapant	17.3167	5	206.007	76204.8	-0.78102	1.10037	1.06672	2.76613	-0.19561
1035	6	medium	0.99481	Secin H3	Birinapant	31.927	17	-99.3734	81096	-7.1784	1.03984	0.98174	0.80921	-0.83325
1036	6	medium	0.91818	CDIBA	Birinapant	31.3283	12	-47.5172	88827.2	-7.72255	1.00851	0.9898	1.21383	-1.30109
1037	6	medium	0.997086	U-73122	Birinapant	15.7185	7	200.104	79597.6	7.449	1.11003	1.06643	3.41173	-0.1624
1038	6	medium	0.726399	PF-8380	Birinapant	31.4539	12	-22.5006	86040.4	-7.88148	1.02854	1.00646	0.92184	-0.90005
1039	6	medium	0.961879	BAY-60-7550	Birinapant	19.5927	7	77.8316	77629.1	1.00424	1.09346	1.02335	3.16243	-0.19988
1040	6	medium	0.990688	Anagrelide	Birinapant	30.9352	9	76.207	78977.4	-1.53036	1.12275	1.0453	2.17079	-0.30365
1041	6	medium	0.997086	Olprinone	Birinapant	31.5834	8	45.5052	83282.7	3.77612	1.02391	1.0083	1.8073	-0.73521
1042	6	medium	0.99643	Cilostazol	Birinapant	25.422	10	52.5132	85192.8	-1.72492	1.06978	1.02544	1.60398	-0.23337
1043	6	bad	0.770445	Pimobendan	Birinapant	30.6689	16	-112.724	88974.5	-11.7407	1.00507	0.97607	0.65021	-1.1868
1044	6	good	0.935434	Milrinone	Birinapant	30.1668	7	177.215	71164.3	0.3686	1.26406	1.10059	3.93448	-0.17418
1045	6	medium	0.918475	NCGC00168459-01	Birinapant	41.4211	18	-149.779	73939.2	-10.5271	1.0051	0.95024	1.3164	-1.10516
1046	6	good	0.883713	NCGC00249759	Birinapant	32.3387	20	-173.359	84499.2	-12.8945	0.97534	0.94214	0.61599	-1.30232
1047	6	good	0.778913	NVP-ABE171	Birinapant	28.6052	16	-117.018	81755.1	-5.48504	1.00867	0.96553	0.88804	-1.007
1048	6	medium	0.933426	Lirimilast	Birinapant	35.0846	11	-20.8639	80764	-3.61097	1.01729	0.98992	1.6633	-0.92847
1049	6	medium	0.997605	Rolipram	Birinapant	39.1617	11	87.3972	69783.5	-5.04339	1.11719	1.06074	1.83239	-0.40131
1050	6	bad	0.992866	Cilomilast	Birinapant	26.87	14	-39.8888	77984.8	-7.74824	1.07251	0.9859	1.70965	-0.32048
1051	6	bad	0.986676	S-(+)-Rolipram	Birinapant	30.2797	3	276.706	69314.1	2.9713	1.27681	1.11743	4.80613	-0.00728
1052	6	bad	0.844028	Roflumilast	Birinapant	14.5543	5	274.707	73587.5	1.20933	1.21919	1.10332	4.90158	0
1053	6	bad	0.865139	Digitoflavone	Birinapant	27.4792	6	146.128	76844.1	1.30253	1.17026	1.076	3.00206	-0.15712
1054	6	bad	0.737936	GSK-256066	Birinapant	27.4636	5	178.88	67993.8	2.15623	1.27842	1.0874	4.20661	-0.03442
1055	6	bad	0.834395	AN-2728	Birinapant	17.8596	6	199.564	70087.9	2.15738	1.204	1.09522	3.68116	-0.01639
1056	6	bad	0.823914	D-159687	Birinapant	35.9705	5	205.703	74060.6	0.98509	1.12705	1.07561	3.06193	-0.211
1057	6	medium	0.774558	Sildenafil citrate	Birinapant	14.4129	6	219.504	78794.1	-0.78926	1.13677	1.07578	3.76201	-0.0385
1058	6	medium	0.965449	Tadalafil	Birinapant	34.4464	6	142.858	82336.7	-6.95147	1.06016	1.0444	2.27614	-0.61786
1059	6	medium	0.75965	Dipyridamole	Birinapant	18.2672	12	14.8193	78957.6	-0.7505	1.11399	1.01331	1.97287	-0.1068
1060	6	bad	0.977967	Parogrelil	Birinapant	24.0874	16	-45.628	78523.8	-6.44615	1.09204	0.99507	1.87695	-0.63099
1061	6	bad	0.792842	Icariin	Birinapant	25.5044	8	245.557	72661.6	-2.45493	1.1708	1.09443	4.22966	-0.15557
1062	6	bad	0.767686	Vardenafil	Birinapant	22.9071	11	81.9124	82955.8	-4.95263	1.06484	1.02803	2.28839	-0.76331
1063	6	bad	0.708485	Papaverine hydrochloride	Birinapant	36.0722	1	404.742	69315.1	8.84185	1.26875	1.18013	4.90935	-0.03955
1064	6	bad	0.964852	MP-10	Birinapant	28.9124	10	81.09	78871.4	1.29207	1.08543	1.02647	2.61161	-0.44446
1065	6	bad	0.861766	Theobromine	Birinapant	5.68071	4	240.177	74805	1.94944	1.23269	1.0915	4.76863	0
1066	6	medium	0.871848	Alacepril	Birinapant	15.3109	7	149.871	80989.6	-0.62768	1.08936	1.04727	2.97348	-0.12817
1067	6	medium	0.791566	Perindopril	Birinapant	26.1822	10	41.6616	88215.9	-7.07889	1.039	1.02122	1.27979	-0.56906
1068	6	medium	0.838803	Enalapril maleate	Birinapant	32.1145	3	283.268	75216.8	7.46647	1.12234	1.10718	3.11423	-0.28155
1069	6	medium	0.739556	Temocapril hydrochloride	Birinapant	18.6133	8	229.976	77083.5	4.6256	1.20386	1.09465	3.82563	-0.00237
1070	6	bad	0.950252	Benazepril	Birinapant	22.7921	11	80.6194	79424.5	-3.77012	1.15398	1.03621	2.87312	-0.13109
1071	6	medium	0.771966	Ramipril	Birinapant	19.7125	8	130.824	81927.9	0.66044	1.12866	1.0605	2.56583	-0.25638
1072	6	bad	0.845024	Ubenimex	Birinapant	17.9833	7	194.833	81085.9	0.49996	1.08403	1.06074	2.85374	-0.16349
1073	6	bad	0.997632	Zafirlukast	Birinapant	15.9556	6	206.037	77200	4.24175	1.15681	1.0825	3.15538	-0.1139
1074	6	bad	0.925548	Pranlukast hydrate	Birinapant	18.3985	9	128.277	79711	-3.88409	1.18403	1.07427	2.99629	-0.19544
1075	6	bad	0.74915	BAY-41-8543	Birinapant	17.1643	2	238.512	72629.1	6.66261	1.21055	1.10151	4.35144	0
1076	6	medium	0.788192	Vinpocetine	Birinapant	31.5975	11	57.9171	83636.3	-7.77331	1.05599	1.02625	1.55773	-0.60125
1077	6	medium	0.936056	Oxcarbazepine	Birinapant	24.4708	8	122.992	85306.8	-0.55028	1.10171	1.05366	2.08255	-0.19614
1078	6	bad	0.803295	Ranolazine	Birinapant	28.9064	7	187.224	76766.7	-0.37577	1.13203	1.08972	2.46617	-0.29532
1079	6	medium	0.870551	Safinamide mesilate	Birinapant	32.7749	5	245.676	77240.3	9.8079	1.18398	1.09998	3.59632	-0.11105
1080	6	medium	0.776214	Proparacaine	Birinapant	26.6564	7	163.085	75871.3	-0.39593	1.12583	1.07424	2.66334	-0.14113
1081	6	bad	0.974523	Lamotrigine	Birinapant	19.7164	7	152.739	74765	-3.35244	1.19033	1.08042	3.19441	-0.21972
1082	6	bad	0.997604	Benzamil	Birinapant	32.136	7	170.737	79853.2	2.77018	1.13584	1.08557	2.68739	-0.41413
1083	6	bad	0.997665	A-803467	Birinapant	18.3654	8	124.876	78214.9	0.19232	1.19529	1.08757	2.65654	-0.0753
1084	6	bad	0.875464	Trifluoperazine hydrochloride	Birinapant	23.5307	6	156.907	76109.7	2.879	1.25527	1.097	3.5926	0
1085	6	medium	0.997513	Flecainide acetate	Birinapant	27.4332	8	105.292	77186.6	0.42736	1.16152	1.06252	2.77209	-0.30928
1086	6	medium	0.976413	Sipatrigine	Birinapant	27.8844	6	114.134	84763.6	1.72001	1.05453	1.04475	1.55638	-0.41504
1087	6	bad	0.765547	Amiloride hydrochloride	Birinapant	24.54	7	107.315	84655.2	-2.78393	1.07031	1.05435	1.77556	-0.70241
1088	6	bad	0.97409	Primidone	Birinapant	21.4457	7	217.731	80580.6	-1.94657	1.08958	1.06897	2.88465	-0.20665
1089	6	bad	0.876371	Verapamil	Birinapant	15.6551	4	331.737	67396.2	4.79949	1.25381	1.1208	5.78646	0
1090	6	medium	0.961748	Isradipine	Birinapant	22.9737	15	-50.7341	81815.8	-4.63605	1.01133	0.98431	1.21356	-0.77947
1091	6	medium	0.812824	Flunarizine	Birinapant	24.7183	8	59.8244	84252.2	-3.22409	1.09063	1.04296	1.71977	-0.48795
1092	6	bad	0.818514	Tetrandrine	Birinapant	21.471	10	34.3586	91595.8	-3.19241	1.03269	1.02394	0.97497	-0.63138
1093	6	medium	0.789933	Manidipine	Birinapant	15.0713	3	259.82	81657.7	3.16094	1.10728	1.08025	3.4715	0
1094	6	bad	0.874764	Manoalide	Birinapant	21.2356	9	87.9253	76750.2	-2.38733	1.13538	1.04762	2.3656	-0.10754
1095	6	medium	0.989761	Monatepil	Birinapant	22.6839	17	-54.4865	82668.2	-4.96645	1.00569	0.97842	1.3406	-0.85678
1096	6	medium	0.741189	Carboxyamidotriazole	Birinapant	34.2307	10	91.5165	83003.3	-6.93312	1.05725	1.02839	2.15012	-0.65797
1097	6	bad	0.853131	Niguldipine	Birinapant	26.4455	11	63.3666	87065.5	-7.92756	1.02673	1.01279	2.23125	-1.00877
1098	6	bad	0.976633	Pregabalin	Birinapant	19.0198	3	195.128	84796.5	1.78096	1.12022	1.09719	2.2972	-0.34592
1099	6	medium	0.928649	Diltiazem hydrochloride	Birinapant	14.9469	3	374.362	68507.1	13.0851	1.27334	1.17607	4.67211	0
1100	6	medium	0.813463	Puerarin	Birinapant	28.4605	16	-95.0886	85986.7	-11.0883	1.00634	0.97061	1.04774	-0.84953
1101	6	medium	0.785534	Levetiracetam	Birinapant	18.3167	4	140.111	87554.9	0	1.05671	1.04263	1.85199	-0.19966
1102	6	bad	0.836523	SR 33805	Birinapant	23.3902	4	273.815	82221.1	5.02287	1.1419	1.10142	3.32493	-0.15857
1103	6	bad	0.99606	NPS-2143	Birinapant	28.8417	6	118.218	85186.7	5.39723	1.11919	1.046	2.71824	-0.30259
1104	6	medium	0.778753	Cinacalcet hydrochloride	Birinapant	14.7166	2	400.429	68933.5	7.62043	1.35142	1.18296	5.8561	0
1105	6	medium	0.977203	Calindol	Birinapant	26.1117	18	-134.294	84408.4	-17.4648	0.99011	0.95657	1.12941	-1.26551
1106	6	medium	0.793516	NPS-R568	Birinapant	24.1349	11	-10.5307	92262.2	-3.19389	1.03074	1.01108	1.03078	-0.86845
1107	6	medium	0.722294	AC-265347	Birinapant	25.6501	8	124.326	88637.3	-0.35811	1.04038	1.03583	1.7001	-0.3121
1108	6	bad	0.997611	Calhex-231	Birinapant	43.6588	2	294.894	79166.1	9.09522	1.15508	1.11543	3.47446	-0.14628
1109	6	bad	0.731454	Ranelic acid distrontium salt	Birinapant	27.8492	9	120.243	78115.8	-7.4494	1.17983	1.09668	2.59978	-0.4465
1110	6	medium	0.881324	Gabapentin	Birinapant	31.8312	11	8.37377	83989.7	-10.9918	1.05371	1.01523	1.50051	-0.73409
1111	6	medium	0.85095	Purfalcamine	Birinapant	32.5055	10	36.1236	81772.6	0.28615	1.10635	1.02776	2.07028	-0.28025
1112	6	bad	0.832377	Dofetilide	Birinapant	16.8542	13	-128.239	98264.5	-13.0763	0.96528	0.96427	0.13735	-1.3834
1113	6	bad	0.446127	Glimepiride	Birinapant	19.92	6	180.842	81469.3	-4.96494	1.1188	1.06118	3.23461	-0.07604
1114	6	medium	0.726136	Glipizide	Birinapant	29.9317	8	152	77376.6	-5.04034	1.14722	1.08674	2.34953	-0.31577
1115	6	medium	0.993403	Ibutilide fumarate	Birinapant	29.6429	9	102.71	81298.1	0.38297	1.08999	1.03575	2.38469	-0.41549
1116	6	medium	0.915657	Gliclazide	Birinapant	26.31	9	52.2869	86656	-0.30577	1.01892	1.01355	1.35881	-0.65082
1117	6	bad	0.973024	Linopirdine	Birinapant	17.5268	7	119.034	88361.9	-1.61338	1.05931	1.04406	1.80811	-0.40241
1118	6	bad	0.977049	Nifekalant	Birinapant	23.5818	2	304.377	77849.4	9.22204	1.21099	1.14981	3.42657	-0.00338
1119	6	bad	0.997606	Minoxidil	Birinapant	24.7768	8	131.369	80487.5	1.29687	1.14175	1.05819	2.99503	-0.36688
1120	6	bad	0.835638	Nicorandil	Birinapant	24.2791	11	0.91589	81223.4	-3.67539	1.12449	1.02617	2.0479	-0.43027
1121	6	medium	0.989275	Levosimendan	Birinapant	30.0083	20	-144.729	77100.1	-10.1612	1.08889	0.97881	1.0532	-0.67525
1122	6	medium	0.996546	Zaldaride maleate	Birinapant	24.4606	14	43.1325	81592.5	-5.79511	1.03237	1.01368	1.33135	-0.38323
1123	6	medium	0.968415	Flupirtine maleate	Birinapant	20.2618	9	-15.1304	90929.2	-3.85179	0.99247	0.99191	0.54144	-0.6732
1124	6	medium	0.966577	Retigabine	Birinapant	18.6035	11	64.5146	81398.5	-0.95074	1.04522	1.01897	1.4815	-0.2696
1125	6	bad	0.804841	Riluzole	Birinapant	26.8363	7	164.48	80441.6	4.70685	1.06895	1.052	2.5278	-0.35244
1126	6	medium	0.924369	SSR-504734	Birinapant	27.7042	10	61.9279	74666.8	-2.45	1.16699	1.04561	2.49731	-0.30224
1127	6	medium	0.992304	SCH-900435	Birinapant	27.1163	7	119.93	83481.7	0	1.0469	1.03711	1.97913	-0.71159
1128	6	medium	0.742539	Ivacaftor	Birinapant	28.5137	5	115.51	85828.6	2.67261	1.05254	1.04404	1.44072	-0.28562
1129	6	medium	0.974394	Lumacaftor	Birinapant	25.5033	7	124.584	79163.5	-2.48273	1.13398	1.05169	2.81228	-0.13901
1130	6	medium	0.771301	PTC-124	Birinapant	23.5239	5	196.697	82310.4	3.52139	1.06621	1.05596	2.61011	-0.24757
1131	6	medium	0.745668	Ivabradine hydrochloride	Birinapant	28.8883	11	112.841	77974.6	-2.89966	1.12808	1.0562	2.42767	-0.28041
1132	6	good	0.812465	ICI-D7288	Birinapant	26.3641	7	187.548	83520.2	8.22745	1.07278	1.05615	2.95538	-0.90404
1133	6	good	0.634887	JNJ-16259685	Birinapant	20.0198	11	-41.1608	92142.7	-3.39476	0.9945	0.98618	0.80295	-0.91106
1134	6	medium	0.971888	Fenobam	Birinapant	16.8842	4	270.97	79221.1	7.68095	1.10498	1.07969	3.63133	-0.14404
1135	6	bad	0.764368	MPEP	Birinapant	21.9208	5	176.829	81223.1	1.71248	1.06566	1.05437	2.27009	-0.16521
1136	6	medium	0.996894	ADX-47273	Birinapant	21.0092	8	85.4237	79999.6	-0.2938	1.10037	1.04233	2.14777	-0.29076
1137	6	medium	0.889785	VU0357121	Birinapant	24.1211	6	126.67	86478.3	0.41782	1.03499	1.03499	1.71929	-0.45259
1138	6	medium	0.962453	LY-2140023	Birinapant	16.2446	8	61.0857	90890.9	-0.94202	1.03532	1.02244	1.16722	-0.32243
1139	6	medium	0.85177	Piboserod hydrochloride	Birinapant	27.157	12	-0.91834	86646.7	-7.8262	1.05064	1.02954	0.96122	-0.88555
1140	6	bad	0.95215	Mosapride citrate	Birinapant	18.6205	8	134.106	84969.9	-3.26121	1.12429	1.06812	2.53355	-0.39903
1141	6	medium	0.816704	Tegaserod maleate	Birinapant	26.3307	9	120.781	74098.6	-3.10228	1.13413	1.06614	2.72776	-0.75484
1142	6	medium	0.767134	Prucalopride	Birinapant	20.5199	11	39.9504	87062.9	-4.39099	1.03536	1.01101	1.73015	-0.49944
1143	6	medium	0.735614	SB-224289	Birinapant	21.7827	16	-93.8033	90086.6	-12.8045	0.98644	0.97178	0.56364	-0.96293
1144	6	medium	0.836883	Sumatriptan succinate	Birinapant	16.4478	2	315.455	77545	8.42118	1.2419	1.15288	4.06656	0
1145	6	bad	0.986173	Naratriptan hydrochloride	Birinapant	11.4922	8	173.902	84122.4	-1.81669	1.08735	1.0605	2.54716	-0.36773
1146	6	medium	0.846675	Rizatriptan benzoate	Birinapant	15.1961	5	295.183	68945.5	7.82663	1.29805	1.129	5.01999	0
1147	6	medium	0.801347	Zolmitriptan	Birinapant	20.5822	12	-38.9898	89497.5	-6.09154	1.02614	0.98738	1.41865	-0.55688
1148	6	bad	0.974687	Almotriptan	Birinapant	24.372	6	150.388	86653.6	2.4294	1.05515	1.03936	2.29112	-0.33163
1149	6	bad	0.771235	SB-206553	Birinapant	29.3773	9	115.764	77980.2	-8.48859	1.11875	1.05335	2.71014	-0.63445
1150	6	medium	0.767097	WAY-100635	Birinapant	19.7411	7	171.655	78714.8	4.26231	1.14089	1.0572	3.56283	-0.0237
1151	6	medium	0.997184	LY310762	Birinapant	26.3434	9	149.603	68842	-0.23799	1.1564	1.06035	3.04895	-0.1006
1152	6	bad	0.997669	BRL-15572	Birinapant	26.5311	14	-31.5943	87763.9	-10.258	1.01553	0.9898	1.1749	-0.65689
1153	6	bad	0.774853	Fluvoxamine	Birinapant	32.9808	7	126.889	81358.9	-6.43982	1.12949	1.07715	3.09033	-1.24753
1154	6	bad	0.84407	Citalopram hydrobromide	Birinapant	37.6476	9	115.763	73595	-4.39124	1.12446	1.04356	3.57091	-0.68074
1155	6	medium	0.814563	Venlafaxine hydrochloride	Birinapant	20.6682	9	103.716	76867	-2.68923	1.09243	1.03337	2.85425	-0.07009
1156	6	medium	0.866364	Sibutramine hydrochloride	Birinapant	35.0927	10	96.6518	69804.4	-1.21184	1.18814	1.05938	2.8512	-0.27478
1157	6	medium	0.941177	Paroxetine	Birinapant	28.0356	11	36.291	75565.7	-4.89962	1.13586	1.02524	2.39941	-0.22677
1158	6	medium	0.916834	Granisetron hydrochloride	Birinapant	45.0138	1	426.494	69800.1	16.4307	1.21182	1.17227	4.62805	-0.06994
1159	6	medium	0.88059	Ondansetron	Birinapant	39.0514	16	-92.8178	85965	-11.2248	0.98643	0.97214	0.93486	-1.41258
1160	6	medium	0.764637	Tropisetron	Birinapant	36.6094	9	110.651	77351.7	-3.73682	1.05881	1.03007	2.73767	-0.57447
1161	6	bad	0.891973	Azasetron hydrochloride	Birinapant	44.5368	3	288.643	66950.9	4.68855	1.22275	1.14727	3.65483	-0.15923
1162	6	medium	0.722114	Amoxapine	Birinapant	33.9488	10	109.203	75505.4	-5.98828	1.12197	1.0531	2.30122	-0.38837
1163	6	medium	0.950537	Cyclobenzaprine hydrochloride	Birinapant	42.4668	2	382.824	71773.6	7.84907	1.23438	1.19209	3.89581	-0.06756
1164	6	medium	0.949956	Meclinertant	Birinapant	29.5532	11	124.906	76563.1	1.32527	1.05613	1.03701	2.32591	-0.5839
1165	6	medium	0.781311	Zibotentan	Birinapant	25.3793	15	43.7508	80459.1	-6.75651	1.02151	0.9989	2.16383	-0.90582
1166	6	bad	0.704814	Ambrisentan	Birinapant	24.0599	4	335.621	69132.7	5.94834	1.22622	1.14873	4.29897	-0.15007
1167	6	medium	0.821041	Macitentan	Birinapant	25.2826	12	109.423	77224.7	-7.0297	1.09717	1.0335	3.21347	-0.50031
1168	6	medium	0.953747	GW-4064X	Birinapant	35.7354	2	381.332	70322.2	12.951	1.29375	1.19751	4.56474	0
1169	6	medium	0.808752	Turofexorate isopropyl	Birinapant	28.1946	9	99.8674	78950.4	2.87073	1.06343	1.03005	2.1814	-0.2332
1170	6	medium	0.870896	Chenodeoxycholic acid	Birinapant	30.3291	7	179.328	69475.9	-1.19451	1.23059	1.0885	3.61392	-0.06561
1171	6	medium	0.969501	GW-9508	Birinapant	38.7494	5	217.985	74761.6	3.79153	1.1981	1.13074	2.82075	-0.12397
1172	6	medium	0.995956	AG-041R	Birinapant	17.4709	12	56.3687	81370.9	-1.02026	1.04006	1.01257	2.10175	-0.62971
1173	6	bad	0.969511	PD-134308	Birinapant	31.4902	11	-9.99729	89623	-7.41997	1.03008	1.00855	1.08512	-0.91195
1174	6	medium	0.843643	MK-0354	Birinapant	18.1697	10	120.815	79827.6	-1.68382	1.14927	1.05469	2.98649	-0.17964
1175	6	medium	0.974322	Varenicline tartrate	Birinapant	25.4359	12	52.9817	79514.5	-5.70449	1.06038	1.01751	2.45404	-0.4798
1176	6	medium	0.693938	Cytisine	Birinapant	29.2667	11	-19.6089	78937.1	-7.68337	1.07944	1.00505	1.51962	-0.59523
1177	6	medium	0.991687	L-tetramisol	Birinapant	26.4723	12	74.6832	79945.2	-6.02448	1.07544	1.02566	2.16622	-0.42324
1178	6	good	0.784464	PNU-120596	Birinapant	31.0694	11	-22.0074	91740	-9.01968	0.99728	0.99069	1.02008	-0.93267
1179	6	medium	0.944507	PNU-282987	Birinapant	26.5877	6	162.106	79381.6	-1.20103	1.0772	1.05112	2.90914	-0.25658
1180	6	bad	0.950252	PB-28	Birinapant	17.5154	7	141.805	79543.1	-1.02699	1.1332	1.05679	2.8538	-0.15614
1181	6	medium	0.907569	Cutamesine hydrochloride	Birinapant	20.8995	11	84.5638	76390.9	-2.21462	1.16416	1.02866	3.41768	-0.27196
1182	6	good	0.863809	BD-1047	Birinapant	45.1001	4	205.063	75206.1	2.28406	1.12896	1.09087	2.66443	-0.30339
1183	6	medium	0.926802	SCH-79797	Birinapant	47.3735	15	-48.8342	80679.6	-3.24207	0.98608	0.98252	0.94646	-1.27383
1184	6	medium	0.798399	Vorapaxar	Birinapant	32.408	15	-57.6259	82855.1	-11.7049	1.01768	0.98218	1.66555	-1.00954
1185	6	medium	0.939554	GB-83	Birinapant	33.5486	12	-35.6093	82971.4	-7.83418	1.03572	1.01273	0.55422	-0.83474
1186	6	medium	0.788352	Aprepitant	Birinapant	27.8198	12	-47.9586	81492	-8.76889	1.08582	1.00631	1.21582	-0.45139
1187	6	medium	0.9942	GR-159897	Birinapant	18.8277	7	93.4746	80598.3	1.83853	1.11021	1.04701	2.08798	-0.19138
1188	6	medium	0.739413	Osanetant	Birinapant	37.8545	12	12.374	83077	-5.91223	1.04898	1.02192	1.28507	-0.81803
1189	6	medium	0.779094	Cladribine	Birinapant	67.5905	21	-228.595	67602.6	-22.241	1.03926	0.94478	0.79806	-1.78796
1190	6	bad	0.758722	Pentostatin	Birinapant	19.7951	11	77.8221	76937	-1.09768	1.14209	1.03533	2.95219	-0.43139
1191	6	medium	0.740906	Tetrahydrouridine	Birinapant	26.5299	11	43.0173	83075.4	-2.23848	1.03838	1.01375	1.5872	-0.53899
1192	6	medium	0.794357	ABT-702	Birinapant	22.8434	5	285.34	78913.3	6.12687	1.10332	1.08916	3.38266	-0.13991
1193	6	bad	0.744299	Rolofylline	Birinapant	24.8137	10	114.535	82250	-5.93047	1.0749	1.03652	2.46249	-0.1445
1194	6	medium	0.734375	CGS-21680	Birinapant	26.0389	5	170.499	87145	0.39998	1.05855	1.0489	2.34564	-0.30443
1195	6	bad	0.772171	CVT-6883	Birinapant	25.2926	3	233.024	84374.2	4.73722	1.11826	1.09717	2.64423	-0.24247
1196	6	bad	0.772654	Theophyllamine	Birinapant	22.4124	6	203.134	79276.5	0.8548	1.09138	1.06541	3.02582	-0.18219
1197	6	medium	0.790379	Adenosine	Birinapant	20.0179	4	270.312	83149.4	6.23566	1.08467	1.07959	2.97678	-0.12914
1198	6	medium	0.946315	Istradefylline	Birinapant	30.5117	9	113.289	91267.2	-3.85349	1.02705	1.02705	1.7387	-0.60582
1199	6	medium	0.748006	Reversine	Birinapant	42.0058	10	-43.223	83656.5	-8.05482	1.02412	0.98792	1.50648	-0.84872
1200	6	medium	0.761529	Kartogenin	Birinapant	9.37343	1	460.112	74104.2	11.2953	1.22481	1.17349	5.32711	0
1201	6	bad	0.794131	Cardiogenol	Birinapant	28.8272	2	218.411	80645.9	7.30551	1.10916	1.07913	2.91151	-0.05952
1202	6	medium	0.836493	Stauprimide	Birinapant	27.7661	8	168.496	80690	-5.88522	1.04714	1.04714	2.40001	-0.71504
1203	6	medium	0.874262	(-)-Indolactam V	Birinapant	27.8115	6	102.589	88395.5	2.05553	1.04387	1.03033	1.65864	-0.29466
1204	6	medium	0.83465	IDE-2	Birinapant	16.4501	12	2.77821	93629.4	-3.81179	1.00601	0.99844	0.90365	-0.60803
1205	6	medium	0.80898	Purmorphamine	Birinapant	24.5735	1	338.996	82326.8	7.00562	1.16943	1.13892	3.5909	-0.0764
1206	6	medium	0.808865	KHS-101	Birinapant	21.7787	12	1.43675	90613.6	-6.39708	1.03877	1.01953	1.18207	-1.01425
1207	6	medium	0.989555	SB-265610	Birinapant	10.0818	6	172.329	88285.6	0	1.06328	1.04973	2.26984	-0.0686
1208	6	good	0.809325	PD-0220245	Birinapant	13.5963	8	73.2562	91811.7	0	1.0188	1.0188	1.25015	-0.51759
1209	6	medium	0.937028	Plerixafor hydrochloride	Birinapant	39.5253	8	56.1504	87841.2	-1.83284	1.03848	1.01908	1.71813	-0.49857
1210	6	medium	0.80292	Maraviroc	Birinapant	0	0	442.455	78371	18.6685	1.19976	1.17317	4.42455	0
1211	6	bad	0.808723	Vicriviroc (SCH-417690)	Birinapant	16.461	6	164.801	86539.8	2.90687	1.0603	1.04822	2.12927	-0.09806
1212	6	medium	0.928809	Shikonin	Birinapant	42.1435	5	132.324	88384.8	0	1.04556	1.04209	2.04743	-0.72419
1213	6	medium	0.975951	LY-320135	Birinapant	23.8053	6	121.316	89801.8	-5.57196	1.03335	1.03335	1.69925	-0.48609
1214	6	medium	0.660856	Rimonabant	Birinapant	25.1242	11	-82.2417	97657.8	-10.8869	0.97614	0.97614	0.23243	-1.05484
1215	6	medium	0.77609	AM-630	Birinapant	15.1385	6	165.429	89176.4	0	1.05254	1.04502	2.1022	-0.20252
1216	6	bad	0.737821	842166X	Birinapant	20.7897	9	69.7797	91273.1	-6.86119	1.02822	1.01742	1.82504	-0.76832
1217	6	medium	0.921001	WIN-55212-2	Birinapant	22.6827	4	205.544	86506.3	0.64607	1.10216	1.07626	2.38503	-0.08798
1218	6	bad	0.788285	MK-886	Birinapant	28.259	3	133.581	91988.1	3.41535	1.04663	1.03784	1.771	-0.13909
1219	6	bad	0.678006	Veliflapon	Birinapant	10.9707	10	32.6169	95502.2	-0.54913	1.00205	1.00205	1.14518	-0.81901
1220	6	bad	0.970437	Licofelone	Birinapant	27.6579	2	281.769	83359.2	3.50626	1.09273	1.08003	3.48179	-0.18257
1221	6	medium	0.71454	Zileuton	Birinapant	22.8912	5	225.694	78428.1	8.43003	1.19746	1.11453	3.19643	-0.04733
1222	6	medium	0.790745	NCGC00185053	Birinapant	22.2029	6	119.61	88036.4	2.68752	1.05315	1.03726	1.86924	-0.3986
1223	6	medium	0.95977	Masoprocol	Birinapant	30.4666	9	102.803	83566.3	-10.7774	1.02483	1.02483	2.04718	-1.01915
1224	6	bad	0.71808	Celecoxib	Birinapant	24.3865	13	-66.8153	93911	-6.67781	0.97949	0.97949	0.5383	-1.20645
1225	6	medium	0.945633	Nepafenac	Birinapant	27.6498	7	188.187	76725.4	-1.59773	1.13223	1.09678	2.35319	-0.37106
1226	6	bad	0.965129	Etodolac	Birinapant	23.6333	10	52.5088	71695.5	-3.58111	1.1186	1.01899	3.20268	0
1227	6	medium	0.813958	Resveratrol	Birinapant	24.4094	5	241.545	73125.4	7.30785	1.23398	1.10662	4.07733	0
1228	6	medium	0.73035	Nimesulide	Birinapant	31.8242	18	-144.514	79991.1	-10.2831	1.08118	0.98645	1.01341	-1.13514
1229	6	medium	0.994149	Naproxen sodium	Birinapant	30.5145	18	-95.2505	82741.3	-14.6476	1.01025	0.96785	1.6272	-1.09958
1230	6	medium	0.970211	Acetaminophen	Birinapant	31.3908	9	64.941	82337.1	-1.67554	1.02727	1.0153	1.65928	-0.60445
1231	6	medium	0.684248	Diclofenac sodium	Birinapant	34.4523	13	-11.5334	74501.8	-12.0636	1.1584	1.01631	2.22375	-0.3779
1232	6	medium	0.822306	Acemetacin	Birinapant	59.6886	24	-175.606	30237.2	-7.86611	1.26875	0.90466	0.52062	-0.16316
1233	6	medium	0.896397	Ibuprofen lysine	Birinapant	24.3198	11	39.8136	78853.2	-4.04006	1.08706	1.01206	2.36171	-0.34385
1234	6	medium	0.893276	Meloxicam	Birinapant	25.3139	10	56.8641	82217.1	-3.16532	1.09072	1.04468	1.42295	-0.24732
1235	6	medium	0.808661	Piroxicam	Birinapant	27.1172	8	47.0273	85577.7	-0.35284	1.06204	1.01731	2.03408	-0.60394
1236	6	medium	0.749295	Zaltoprofen	Birinapant	26.4257	9	81.0309	65344.1	-1.31269	1.2146	1.04692	3.10479	-0.10474
1237	6	bad	0.97901	Rutaecarpine	Birinapant	24.3687	11	37.8643	80327.4	-4.59297	1.08201	1.00942	3.0449	-0.6133
1238	6	medium	0.923332	Asaraldehyde	Birinapant	27.3659	6	150.044	80357.9	-4.7711	1.16638	1.07102	3.24964	-0.3508
1239	6	medium	0.836493	Niflumic acid	Birinapant	19.4088	4	169.691	79368.9	6.25217	1.12979	1.06061	3.17708	-0.04425
1240	6	bad	0.928333	Rofecoxib	Birinapant	26.4043	11	46.7958	88019.4	-7.38501	1.02105	1.01106	1.4547	-0.64519
1241	6	bad	0.744282	Pravadoline	Birinapant	14.0837	11	115.16	77065.4	-2.81065	1.14785	1.03887	3.75098	-0.16509
1242	6	medium	0.695459	Diosgenin	Birinapant	25.8405	5	206.192	76170.9	2.10455	1.14341	1.07478	3.30182	-0.05299
1243	6	medium	0.849091	Rotenone	Birinapant	14.427	6	240.882	77801.3	-0.8641	1.15493	1.07402	4.77992	-0.10465
1244	6	bad	0.759506	PF-3845	Birinapant	40.7009	22	-297.312	65630.7	-21.418	1.05281	0.88237	1.19937	-0.66485
1245	6	medium	0.771209	KDS-4103	Birinapant	24.3173	11	46.3292	85573.6	-11.1195	1.04648	1.01084	2.06212	-0.76213
1246	6	medium	0.705285	Fluvastatin	Birinapant	24.8717	11	4.06421	81372	-6.52868	1.07456	0.99834	1.94349	-0.48371
1247	6	bad	0.866799	Simvastatin	Birinapant	27.2358	9	90.2817	80575.2	-0.28469	1.06299	1.02742	2.46001	-0.47285
1248	6	medium	0.95722	Pitavastatin calcium	Birinapant	17.358	4	276.677	72474.4	3.85687	1.16538	1.09795	4.36699	-0.02225
1249	6	medium	0.656981	Lovastatin	Birinapant	31.724	8	158.878	77982.4	-3.85067	1.11025	1.06707	2.69311	-0.48013
1250	6	medium	0.838491	Atorvastatin calcium	Birinapant	29.0465	12	6.33227	80956.7	-6.65434	1.06284	1.01119	1.37863	-0.39266
1251	6	medium	0.961685	Pravastatin sodium	Birinapant	25.5849	17	-59.744	75882.5	-5.95387	1.12708	0.99834	1.96342	-0.46044
1252	6	medium	0.891917	beta-Sitosterol	Birinapant	20.1234	17	-83.8047	84756.8	-4.57069	1.01577	0.97092	1.20685	-0.54268
1253	6	medium	0.806068	Dalcetrapib	Birinapant	30.3282	8	133.932	78837	1.13672	1.08897	1.04434	2.87242	-0.2144
1254	6	medium	0.990033	Anacetrapib	Birinapant	26.3218	13	-71.8326	85260.3	-6.83287	1.02502	0.97564	1.68861	-0.7674
1255	6	medium	0.812112	Torcetrapib	Birinapant	23.7595	16	-42.4404	89091.8	-7.6427	0.98646	0.98008	1.11346	-1.31478
1256	6	medium	0.965475	NCGC00037850	Birinapant	34.304	13	-47.0196	72006.3	-6.17823	1.07983	0.98447	2.22332	-0.5609
1257	6	medium	0.882692	CAY-10581	Birinapant	20.246	13	60.2641	78737.3	-2.85019	1.06274	1.01743	2.26716	-0.54041
1258	6	medium	0.733576	Indoximod	Birinapant	29.6236	5	168.319	71721.8	4.77449	1.12856	1.07631	2.38259	-0.0922
1259	6	good	0.860852	Nitisinone	Birinapant	26.989	4	241.873	69462.7	2.42038	1.1625	1.10371	3.17649	-0.13159
1260	6	medium	0.986241	EBPC	Birinapant	69.2918	14	-78.7223	68846.8	-5.56284	1.06148	0.98628	1.58142	-0.53895
1261	6	medium	0.883533	Ellagic acid	Birinapant	39.2285	13	62.9526	77898.3	-4.29868	1.0334	1.01904	1.76743	-0.65672
1262	6	medium	0.798474	Epalrestat	Birinapant	34.0921	6	113.595	77484	2.75211	1.06904	1.0387	2.29674	-0.3398
1263	6	medium	0.761345	Piraxostat	Birinapant	31.9262	11	42.5907	75100.7	-6.19625	1.14185	1.02791	2.84086	-0.3359
1264	6	medium	0.922334	Febuxostat	Birinapant	26.3802	9	185.938	78350.7	0.95715	1.09688	1.06802	2.75514	-0.60824
1265	6	medium	0.939403	Allopurinol	Birinapant	29.9886	16	-36.2007	78629.4	-5.1714	1.10606	0.99917	1.94466	-0.37236
1266	6	medium	0.966128	JZL-184	Birinapant	39.1939	11	25.5527	83043	-3.42823	1.09373	1.05981	1.29275	-0.80771
1267	6	medium	0.967835	JZL-195	Birinapant	27.9395	8	125.009	78918.9	1.598	1.0678	1.04063	2.16138	-0.1103
1268	6	medium	0.9846	GW-4869	Birinapant	26.8486	8	59.8025	81480.6	0.25921	1.08782	1.03176	1.70162	-0.24257
1269	6	medium	0.969127	Ezatiostat	Birinapant	27.0965	12	49.2468	85568.3	-4.62119	1.02566	1.01438	1.48429	-0.63328
1270	6	medium	0.853555	Buthionine sulphoximine	Birinapant	36.2116	8	111.596	75807.2	-0.25363	1.06467	1.03737	2.12006	-0.22656
1271	6	medium	0.865128	Ezetimibe	Birinapant	42.2744	7	198.975	71687.8	-4.88988	1.20933	1.12231	3.03516	-0.36752
1272	6	medium	0.919769	GSK-1995010	Birinapant	35.6542	8	116.509	78070.7	-3.12172	1.06473	1.04172	2.07137	-0.40794
1273	6	medium	0.95219	FASN BI	Birinapant	33.3905	8	95.3712	78949.8	1.24396	1.12539	1.05886	2.12269	-0.31611
1274	6	bad	0.761596	GSK-837149A	Birinapant	36.6718	5	201.998	76837.3	6.17242	1.08501	1.0625	3.15869	-0.441
1275	6	medium	0.975975	FASN MRK	Birinapant	27.6747	11	82.3711	79079.1	-2.51445	1.17817	1.06113	2.65828	-0.20343
1276	6	bad	0.786207	Orlistat	Birinapant	23.9754	10	123.807	82291.4	9.52189	1.07105	1.03355	2.6273	-0.51326
1277	6	bad	0.70942	Pyrazinamide	Birinapant	31.3796	9	168.156	81595.4	-1.79301	1.07109	1.05859	2.48263	-0.76869
1278	6	medium	0.823596	Cerulenin	Birinapant	16.3923	8	88.5787	81058	-1.57681	1.10042	1.0313	2.64382	-0.14597
1279	6	medium	0.806074	C75	Birinapant	15.0036	7	180.197	86499	-0.71451	1.04294	1.04082	2.38008	-0.49108
1280	6	medium	0.716829	Daporinad	Birinapant	25.8932	2	311.975	71043.2	2.67272	1.17666	1.11021	4.50817	-0.00284
1281	6	medium	0.703069	cPEPCK Inhibitor	Birinapant	24.2385	4	175.796	81935.4	5.76659	1.06179	1.04849	2.59916	-0.33261
1282	6	medium	0.978923	20-hydroxyecdysone	Birinapant	47.3507	3	228.555	80165.6	5.72556	1.06121	1.06062	2.84984	-0.54566
1283	6	bad	0.778505	GLS-968	Birinapant	31.3507	13	-44.983	88008.3	-8.75519	1.00868	0.98965	0.72574	-0.7528
1284	6	bad	0.997975	IPFK2	Birinapant	36.9662	17	-95.882	89035.3	-14.4591	1.00703	0.99058	1.02617	-1.89873
1285	6	medium	0.99053	TEPP-46	Birinapant	25.5573	4	306.152	72862.3	7.11343	1.22324	1.13535	4.50009	-0.3069
1286	6	bad	0.97116	DASA-58	Birinapant	34.7899	6	135.48	81756.9	0.76647	1.05916	1.04177	2.17869	-0.29967
1287	6	medium	0.895888	NCGC00262689	Birinapant	22.7937	6	251.915	79050.9	-1.74538	1.10337	1.07388	3.90317	-0.40646
1288	6	bad	0.792147	IDH-001	Birinapant	35.1948	13	30.7123	82171.2	-4.64602	1.01939	1.01008	1.50999	-1.10725
1289	6	medium	0.826526	IDH-C227	Birinapant	22.3835	10	110.116	84139.3	-4.96114	1.08086	1.03486	2.46148	-0.49381
1290	6	good	0.951727	AGI-5198	Birinapant	30.0633	11	12.3226	81569.7	-3.0809	1.08635	1.01853	1.88843	-0.64044
1291	6	medium	0.800874	AGI-6780	Birinapant	60.3196	20	-243.114	70456.1	-16.1004	0.95833	0.9207	0.51798	-1.92857
1292	6	medium	0.793476	AR-C155858	Birinapant	33.5762	12	60.2905	84016.1	-3.00131	1.0064	1.00066	2.04229	-1.16197
1293	6	medium	0.845728	CAP-232	Birinapant	45.6131	6	119.632	82193.1	2.02277	1.1103	1.05562	3.09548	-0.9188
1294	6	medium	0.776534	NCGC00238624	Birinapant	33.3439	12	24.5244	83298.1	-16.1897	1.04639	1.0084	1.99759	-0.72588
1295	6	medium	0.77052	ACC1 BMS	Birinapant	35.4466	10	88.5322	70429.9	0.63807	1.16709	1.03826	2.90556	-0.07591
1296	6	medium	0.800188	Ibutamoren mesilate	Birinapant	32.7448	16	-131.699	87204.4	-8.72519	0.98254	0.95923	1.01157	-1.56949
1297	6	medium	0.989305	Octreotide	Birinapant	6.63824	3	271.288	85892.2	8.95479	1.07952	1.07752	2.91517	-0.12713
1298	6	medium	0.91462	QS11	Birinapant	20.1629	13	-74.3565	92914.8	-5.17998	0.9824	0.97583	0.82219	-1.3223
1299	6	medium	0.851449	Gavestinel sodium	Birinapant	37.9536	4	271.631	77142.8	3.2355	1.11782	1.08897	3.89656	-0.26995
1300	6	bad	0.811689	Lacosamide	Birinapant	22.3361	4	223.472	79424	3.19597	1.08364	1.06753	2.9529	-0.18283
1301	6	medium	0.97838	Eliprodil	Birinapant	37.0695	5	163.581	83940.9	2.48546	1.06504	1.04443	2.82335	-0.45662
1302	6	medium	0.792407	Latrepirdine hydrochloride	Birinapant	17.827	8	95.5119	90242.6	-1.56368	1.04833	1.03884	1.2479	-0.29278
1303	6	medium	0.617924	Dextromethorphan hydrobromide	Birinapant	19.6044	8	17.5381	95162.2	-2.58913	1.00862	1.00349	0.83217	-0.45972
1304	6	bad	0.743145	Memantine hydrochloride	Birinapant	23.6468	4	316.837	76731.1	9.66421	1.11475	1.09961	3.69245	-0.10612
1305	6	medium	0.864061	TCN-201	Birinapant	32.3047	8	144.337	81759.9	-1.51499	1.05444	1.03447	2.77475	-0.70335
1306	6	medium	0.963903	CYCLOSERINE	Birinapant	30.6718	10	-46.652	92570.3	-11.5984	0.9936	0.98613	0.82388	-1.03078
1307	6	medium	0.821389	Spermidine	Birinapant	20.8042	7	10.7705	92783.3	0	0.99987	0.99987	0.85686	-0.74916
1308	6	bad	0.839064	Caroverine	Birinapant	22.1063	9	-11.0009	94489.8	-4.47267	0.9969	0.99522	0.80077	-0.85808
1309	6	medium	0.779744	GYKI-53655	Birinapant	28.7819	3	332.37	75571.1	14.5681	1.23833	1.1325	4.64113	-0.01871
1310	6	medium	0.751573	NCGC00015463-02	Birinapant	23.5894	12	44.8295	88174.8	-7.8274	1.01519	1.00394	1.54652	-0.68271
1311	6	medium	0.982545	Dapagliflozin	Birinapant	25.0324	5	212.208	84833.6	5.11775	1.07573	1.06958	2.49351	-0.37143
1312	6	medium	0.800661	Canagliflozin	Birinapant	19.1377	3	291.556	84842.8	11.3443	1.08525	1.08525	2.93372	-0.01816
1313	6	medium	0.770334	Phlorizin	Birinapant	24.7808	5	125.51	90333	3.07252	1.03621	1.03508	1.69608	-0.40607
1314	6	medium	0.931325	GSK-4112	Birinapant	17.764	3	279.862	82324	6.46552	1.12141	1.09817	3.13083	-0.10443
1315	6	good	0.865023	SR-9011	Birinapant	19.616	14	-0.01694	85399.3	-6.32654	1.05167	1.0038	1.34667	-0.40456
1316	6	medium	0.789154	Sepantronium bromide	Birinapant	83.1591	6	55.2636	30335.9	-1.52128	1.06387	1.03213	1.20032	-0.09861
1317	6	bad	0.810294	BIBR-1532	Birinapant	18.6351	10	-40.561	96609.3	-4.39229	1.00371	0.99636	0.55131	-0.87722
1318	6	medium	0.729923	Costunolide	Birinapant	34.7745	9	48.7785	91391	1.92193	1.01939	1.01126	1.67657	-0.86854
1319	6	medium	0.973249	8-Cl-Ado	Birinapant	23.7492	3	132.424	86512.3	5.02192	1.04951	1.03861	1.95077	-0.22502
1320	6	good	0.750289	ITX3	Birinapant	19.2293	8	152.865	84679.1	0	1.05444	1.0415	2.3784	-0.33692
1321	6	medium	0.929404	Salinomycin	Birinapant	53.721	18	-254.85	83629.5	-14.6089	0.94097	0.92502	0.43936	-2.44069
1322	6	medium	0.749719	Chloroxine	Birinapant	10.4468	5	150.162	92141.3	0	1.03699	1.03699	1.78166	-0.28004
1323	6	bad	0.722133	Pefloxacin	Birinapant	15.8691	6	96.3699	92660.3	0.50036	1.03956	1.0293	1.41281	-0.20004
1324	6	bad	0.858784	Sarafloxacin hydrochloride	Birinapant	31.7755	9	54.99	88520.8	-5.2098	1.04221	1.02869	1.43807	-0.8624
1325	6	medium	0.982729	Sulfamethizole	Birinapant	24.8043	8	112.524	86861.5	-0.34927	1.08066	1.05295	1.86699	-0.44992
1326	6	medium	0.92756	Clindamycin palmitate	Birinapant	28.7863	11	-22.5533	86564.5	-7.97767	1.00371	0.99246	1.30287	-1.16808
1327	6	medium	0.766084	Balofloxacin	Birinapant	16.5768	14	-113.244	98296.9	-9.07897	0.96769	0.96769	0.18372	-1.31616
1328	6	medium	0.931575	Prulifloxacin	Birinapant	23.795	3	292.892	81765.7	9.9882	1.08674	1.08674	3.05544	-0.12652
1329	6	medium	0.710469	Efavirenz	Birinapant	21.3187	7	105.214	84575.9	-2.49603	1.09937	1.05161	1.99279	-0.29564
1330	6	bad	0.947451	Zalcitabine	Birinapant	35.6111	11	122.916	82041.2	-1.19118	1.06021	1.04556	2.08097	-0.76374
1331	6	bad	0.782278	Stavudine	Birinapant	35.2101	5	193.123	70846.9	2.35155	1.26235	1.10276	3.86213	-0.08377
1332	6	bad	0.982357	Brivudine	Birinapant	31.5349	11	73.7575	82966.4	0	1.08169	1.04534	1.84946	-0.54559
1333	6	medium	0.927682	Emtricitabine	Birinapant	34.3157	2	433.485	69675.1	11.5158	1.27725	1.18862	5.45189	-0.10099
1334	6	medium	0.946627	Lamivudine	Birinapant	38.8093	5	227.633	74237.9	-4.25553	1.10713	1.08547	2.74598	-0.27106
1335	6	medium	0.740731	Clevudine	Birinapant	41.8094	6	251.459	72973.2	0.448	1.12488	1.10674	2.82102	-0.30643
1336	6	bad	0.948583	Tenofovir disoproxil fumarate	Birinapant	23.932	15	21.3854	80649.2	-6.08138	1.07598	1.01206	1.73091	-0.50262
1337	6	bad	0.939395	Tenofovir disoproxil fumarate	Birinapant	15.5539	9	112.543	81756	-3.47761	1.09917	1.03583	3.0301	-0.01478
1338	6	medium	0.835097	2',3'-Dideoxyinosine	Birinapant	22.8692	3	379.699	74936	2.84497	1.204	1.15088	4.35161	-0.10139
1339	6	medium	0.729923	Nevirapine	Birinapant	24.7206	3	360.207	71892.1	6.29639	1.22112	1.15	4.34775	-0.02655
1340	6	bad	0.743223	Zidovudine	Birinapant	32.7772	8	91.6127	80603.1	3.09041	1.04465	1.0247	1.8883	-0.43363
1341	6	medium	0.771966	VX-765	Birinapant	32.3868	8	174.364	76040.6	-3.00568	1.06729	1.05022	2.68872	-0.42686
1342	6	bad	0.752581	Ivachtin	Birinapant	29.0476	11	27.7296	84621.3	-5.33556	1.01829	1.00293	1.66321	-0.7816
1343	6	medium	0.606678	NCGC00183434-01	Birinapant	23.9027	3	307.09	77456.6	9.15377	1.1228	1.10007	3.68569	-0.11191
1344	6	bad	0.997372	Emricasan	Birinapant	51.9236	8	260.721	69027.2	-4.96469	1.27183	1.14023	4.42118	-0.51434
1345	6	medium	0.997522	Aloe-emodin	Birinapant	7.30187	1	306.856	74517.5	7.12703	1.24692	1.14004	4.60725	-0.00476
1346	6	bad	0.963037	Amygdalin	Birinapant	20.8344	18	-112.088	89721.7	-2.38622	0.99746	0.97201	0.68736	-1.3543
1347	6	medium	0.875062	Betulinic acid	Birinapant	18.1258	15	30.0013	88058.5	-5.37957	1.09121	1.03872	1.86389	-0.70844
1348	6	bad	0.966561	PAC-1	Birinapant	19.1634	11	52.6819	86716.1	-5.57055	1.06411	1.01389	2.2338	-0.43884
1349	6	medium	0.972889	Necrostatin-1	Birinapant	15.9648	3	339.931	77841.9	11.1686	1.25679	1.13364	5.18139	-0.03467
1350	6	good	0.957575	Spautin-1	Birinapant	31.6755	6	183.431	74190.6	0.04324	1.12402	1.06768	2.82241	-0.22916
1351	6	bad	0.856427	NCGC00262398	Birinapant	31.5869	13	-33.0241	83807.6	-11.2232	1.02681	0.99204	0.9925	-0.21916
1352	6	medium	0.623192	TRANEXAMIC ACID	Birinapant	26.5931	13	-28.7854	86135.9	-0.04499	1.05095	1.002	1.70562	-1.05402
1353	6	bad	0.974304	Aminocaproic acid	Birinapant	22.7553	1	353.435	79790.8	11.5343	1.13545	1.11355	4.16911	0
1354	6	bad	0.594246	Tiplasinin	Birinapant	22.8108	10	139.408	78224.2	1.70754	1.13706	1.05381	3.14153	-0.40953
1355	6	medium	0.748067	ASR-isobudimer-SO2Ph-4-CH2OC(O)NMe2	Birinapant	40.7163	14	-32.7172	67027.2	-13.9629	1.14995	1.01943	2.54152	-0.88378
1356	6	good	0.964864	BTM-2C-dimer ketone	Birinapant	39.0796	12	-41.5136	74592.2	-7.08637	1.13586	1.03135	1.44198	-0.43227
1357	6	medium	0.91173	BTM-2C-dimer allyl oxime	Birinapant	70.7334	22	-321.704	68434.3	-22.7107	0.93355	0.90283	0.30843	-2.59471
1358	6	medium	0.770417	Artemether	Birinapant	31.9449	10	85.9753	78498	-2.5822	1.12815	1.03975	2.76114	-0.32371
1359	6	bad	0.832588	Artesunate	Birinapant	33.0683	16	-44.2878	69386.2	-12.9407	1.06096	0.98799	2.3315	-0.62054
1360	6	medium	0.681106	Artemisinin	Birinapant	16.7696	11	4.37332	80696.8	-1.34344	1.1582	1.02107	2.72355	-0.45893
1361	6	medium	0.765747	Artenimol	Birinapant	44.5312	19	-156.892	70742.7	-20.6689	1.02844	0.94812	1.19034	-1.0614
1362	6	medium	0.683205	NCGC00166281-02	Birinapant	31.0538	9	5.2209	85185.9	0.09196	1.00698	0.99425	1.51899	-1.01018
1363	6	bad	0.983224	Hydroxychloroquine sulfate	Birinapant	45.7852	7	116.79	79005.3	-4.38841	1.06235	1.04016	2.3912	-0.92442
1364	6	bad	0.997591	Chloroquine	Birinapant	21.0907	3	200.206	75948.3	1.50152	1.15361	1.0666	4.65787	-0.0167
1365	6	medium	0.994681	Piperaquine	Birinapant	31.1209	7	155.656	74235.1	3.26539	1.19707	1.08416	3.23172	-0.30131
1366	6	medium	0.972423	MEFLOQUINE	Birinapant	28.6964	18	-171.011	90147.1	-14.1564	0.97907	0.95159	0.67239	-1.67494
1367	6	medium	0.808292	Halofantrine	Birinapant	26.8857	16	-114.756	91702.6	-14.6169	0.97424	0.96489	0.57304	-1.3836
1368	6	medium	0.830424	Pyronaridine	Birinapant	28.4474	12	38.7605	85508.3	-3.31187	1.02778	1.01318	1.55906	-0.99877
1369	6	medium	0.786489	Lumefantrine	Birinapant	25.5514	14	-38.5905	87131.5	-9.62905	1.03125	1.00479	1.07924	-1.17003
1370	6	medium	0.810726	Methylene blue	Birinapant	33.1196	19	-120.163	74046.5	-8.87332	1.0739	0.96946	1.06839	-0.30653
1371	6	medium	0.965858	Daphnetin	Birinapant	29.1264	13	-44.9561	89115.6	-9.13504	1.0218	0.98701	1.39877	-0.70834
1372	6	medium	0.781442	Sulfadoxine	Birinapant	23.056	8	24.2545	91868.3	0	1.02643	1.01859	0.82156	-0.57902
1373	6	good	0.843354	2-Fluoroadenosine	Birinapant	65.5152	11	41.4576	69330.5	-4.95512	1.10938	1.05271	1.57689	-0.36606
1374	6	medium	0.752004	6-mercaptopurine	Birinapant	45.437	16	-32.0437	75373	-9.59427	1.06023	1.00344	1.6391	-0.63405
1375	6	good	0.914773	Fludarabine phosphate	Birinapant	25.8836	11	54.5199	87174.2	-0.90934	1.01484	1.00928	1.72514	-0.93168
1376	6	medium	0.955104	Tioguanine	Birinapant	61.0407	18	-126.384	72398.6	-10.4235	1.00107	0.96484	0.80928	-1.0149
1377	6	medium	0.976238	Cordycepin	Birinapant	16.805	9	42.2887	91289.3	-2.50519	1.0108	1.01027	0.86743	-0.42678
1378	6	good	0.924369	Capecitabine	Birinapant	9.74629	3	272.158	84540.7	4.62101	1.13633	1.11035	2.96056	-0.10136
1379	6	medium	0.693938	Floxuridine	Birinapant	52.9019	19	-153.494	69306.3	-16.513	1.00212	0.93892	1.08382	-0.92402
1380	6	medium	0.964477	Uridine triacetate	Birinapant	31.2881	11	2.74858	84491	-6.3262	1.00835	0.99963	1.22673	-0.93577
1381	6	medium	0.933975	Fluorouracil	Birinapant	26.0715	12	11.2648	88851	-5.18336	1.03945	1.00866	1.44438	-0.6411
1382	6	medium	0.856177	Flucytosine	Birinapant	19.284	19	-128.296	96176.9	-8.63397	0.9606	0.9606	0.50773	-1.79069
1383	6	medium	0.748539	Carmofur	Birinapant	27.22	6	113.217	85713.1	3.24362	1.05322	1.04263	1.65392	-0.48416
1384	6	medium	0.936289	Tegafur	Birinapant	23.5042	6	168.79	83745.4	-0.41605	1.10908	1.07617	2.36691	-0.40566
1385	6	medium	0.78217	NSC-678515	Birinapant	22.5001	4	231.924	80756.9	5.67286	1.09199	1.07351	2.93552	-0.05782
1386	6	good	0.909015	Pemetrexed disodium	Birinapant	40.2604	19	-173.255	82778	-15.3564	0.98154	0.94609	0.61456	-1.13634
1387	6	medium	0.665749	Raltitrexed	Birinapant	64.9515	20	-164.72	57288.5	-5.45826	0.94817	0.93667	0.14029	-1.3629
1388	6	medium	0.766375	Trifluridine	Birinapant	29.5023	11	71.168	84874.9	-1.83953	1.06919	1.03789	1.68801	-0.42307
1389	6	good	0.842776	Doxifluridine	Birinapant	13.8998	6	150.893	86658	2.41923	1.07854	1.04271	2.89932	-0.19155
1390	6	medium	0.789517	Gemcitabine	Birinapant	77.2285	18	-59.2593	30954.5	-2.64159	1.01191	0.98013	0.62462	-0.64242
1391	6	medium	0.914301	Methotrexate	Birinapant	72.1674	12	30.9466	56941.5	-0.41874	1.0276	1.0131	0.92106	-0.11466
1392	6	medium	0.564379	Pralatrexate	Birinapant	68.6245	12	-24.0583	60201.9	0.07748	1.01141	0.99784	0.7042	-0.67094
1393	6	bad	0.960109	Trimetrexate	Birinapant	58.4334	4	121.838	83882.2	0.87894	1.08364	1.06617	1.37903	-0.00805
1394	6	medium	0.800482	Pyrimethamine	Birinapant	13.3555	5	348.433	76595	9.7464	1.25557	1.13066	5.47334	-0.17279
1395	6	good	0.835439	Aminopterin	Birinapant	54.8291	19	-35.1767	52292.2	-4.66064	1.15535	0.99868	1.45229	-0.06823
1396	6	medium	0.81628	Bleomycin sulfate	Birinapant	77.4273	19	-131.628	49721.8	-15.8703	1.01755	0.96587	0.73774	-0.94754
1397	6	medium	0.89209	Teicoplanin	Birinapant	20.9179	14	-31.0585	91261.9	-5.13704	1.02549	0.99863	1.15283	-0.99736
1398	6	medium	0.659789	Vancomycin hydrochloride	Birinapant	22.4023	12	14.1037	90474.2	-3.55666	1.0129	1.00411	0.9682	-0.50791
1399	6	medium	0.91491	Daptomycin	Birinapant	20.5059	9	26.6531	86616	0.11582	1.05544	1.01141	1.75487	-0.49393
1400	6	medium	0.936602	Polymyxin B sulphate	Birinapant	30.2833	14	-70.0151	86983	-12.444	1.02742	0.98674	1.07214	-1.11989
1401	6	medium	0.862917	Bacitracin zinc	Birinapant	27.8539	7	158.878	70197.1	-1.05694	1.11655	1.06187	2.61301	-0.13569
1402	6	good	0.762081	Echinomycin	Birinapant	85.8675	21	-108.05	8474.25	-2.00318	1.13157	0.99702	0.03746	-0.7978
1403	6	medium	0.802863	Daunorubicin	Birinapant	78.2592	16	-171.19	63434.7	-8.2354	0.99219	0.94731	0.48473	-1.54817
1404	6	medium	0.982546	Leptomycin B	Birinapant	80.4518	20	-191.95	29862.6	-2.85784	0.85171	0.84922	0	-1.80949
1405	6	medium	0.681453	FK-506	Birinapant	34.1019	13	29.0981	78159.6	-8.301	1.04392	1.01814	1.38876	-0.90984
1406	6	bad	0.957659	Pimecrolimus	Birinapant	41.1454	12	-54.5858	76314.7	-10.4144	1.02856	0.97688	1.50789	-0.70339
1407	6	medium	0.945513	Azalomycin-B	Birinapant	33.847	16	-24.5402	73909.2	-6.92104	1.00845	0.99375	1.19324	-0.92825
1408	6	medium	0.85177	Amphotericin B	Birinapant	29.2949	10	77.4998	86475.5	-1.18736	1.02026	1.02026	1.4404	-0.6654
1409	6	medium	0.972343	Roxithromycin	Birinapant	31.3819	2	216.106	84816.2	7.67502	1.1239	1.1019	2.43097	-0.26991
1410	6	medium	0.901094	Clarithromycin	Birinapant	33.8611	5	214.909	74968.3	1.25269	1.10642	1.07783	2.83733	-0.28382
1411	6	good	0.904893	Telithromycin	Birinapant	40.6832	14	-114.515	81769.5	-12.2924	0.98541	0.96179	0.89156	-1.32362
1412	6	good	0.970677	Nanchangmycin	Birinapant	71.171	20	-307.9	62507	-25.9533	0.97622	0.89502	0.87933	-1.95539
1413	6	medium	0.956734	Monensin sodium salt	Birinapant	57.2514	17	-103.622	72059.1	-11.6534	1.00569	0.97393	0.85123	-0.87829
1414	6	medium	0.943321	Tigecycline	Birinapant	29.6708	6	117.355	84671.2	0.3183	1.04533	1.04082	1.40063	-0.22708
1415	6	medium	0.881877	Isepamicin	Birinapant	24.7237	1	470.411	73320.7	15.9689	1.15332	1.15332	4.70906	-0.00495
1416	6	medium	0.931336	Kanamycin	Birinapant	32.6467	14	-24.6242	82543.4	-8.53596	1.01538	0.99063	1.13298	-0.59153
1417	6	medium	0.944787	Tobramycin	Birinapant	34.0961	15	-167.146	95104.9	-15.3032	0.94805	0.94805	0.36996	-2.04142
1418	6	good	0.819962	Neomycin sulfate	Birinapant	21.7463	4	145.203	88523.2	0	1.03691	1.03523	1.89448	-0.36689
1419	6	medium	0.727913	Streptomycin sulfate	Birinapant	30.4131	9	74.2717	88819.9	0	1.01942	1.01849	1.28499	-0.50272
1420	6	medium	0.967811	Tetracycline hydrochloride	Birinapant	0	0	378.763	75025.8	12.0887	1.15781	1.12175	4.96016	0
1421	6	medium	0.974054	Linezolid	Birinapant	26.5699	17	-159.772	88441.3	-12.7338	1.0155	0.98296	0.57227	-1.75985
1422	6	medium	0.909227	Azithromycin	Birinapant	29.162	13	-91.0908	94062.5	-11.0751	0.96975	0.96841	0.44204	-1.29615
1423	6	medium	0.961654	Biapenem	Birinapant	19.8943	11	18.6851	93149.8	-7.94777	0.99836	0.99836	1.17295	-0.9861
1424	6	medium	0.844585	Doripenem	Birinapant	28.1497	9	89.9964	86869.4	-3.24325	1.0666	1.04529	1.69287	-0.59149
1425	6	medium	0.91602	Meropenem	Birinapant	36.0467	3	356.83	74629.5	8.9552	1.17358	1.14954	3.69974	-0.13144
1426	6	medium	0.973811	Imipenem	Birinapant	32.795	10	62.7935	82115.1	0.05387	1.01223	1.01223	1.473	-0.84506
1427	6	medium	0.986182	Tebipenem pivoxil	Birinapant	33.7774	9	115.404	85251.8	-0.21577	1.02947	1.02666	1.77567	-0.51419
1428	6	medium	0.973419	NMP	Birinapant	20.9224	11	-0.3263	93013.3	-2.10506	1.03497	1.02166	0.57411	-0.50502
1429	6	medium	0.739033	Cefoselis sulfate	Birinapant	12.0654	4	200.478	84213.1	5.44588	1.06804	1.05902	2.43465	-0.10702
1430	6	medium	0.93544	Chloramphenicol palmitate	Birinapant	31.6981	5	277.497	78199.4	-4.18983	1.18565	1.12688	3.67191	-0.35033
1431	6	medium	0.997307	Sulfapyridine	Birinapant	28.281	9	174.824	71827.2	-5.66572	1.11348	1.0605	3.29383	-0.07973
1432	6	medium	0.944043	Sulfameter	Birinapant	17.452	13	1.88903	84889.8	-4.74628	1.01025	0.99492	1.22521	-0.66388
1433	6	medium	0.982203	Sulfaphenazole	Birinapant	30.4794	15	-97.2323	90052.5	-10.3819	0.96288	0.96288	0.75405	-1.72638
1434	6	medium	0.870439	Sulfafurazole	Birinapant	30.7548	15	-64.3918	86822.1	-6.55821	0.97817	0.97817	0.73256	-1.37648
1435	6	medium	0.973249	Sulfamethoxazole	Birinapant	28.1802	1	381.788	74182.8	10.0645	1.15493	1.12603	4.46397	-0.03124
1436	6	medium	0.996931	Sulphadimethoxine	Birinapant	19.3573	12	57.2543	79269.2	-3.34374	1.08259	1.02217	2.04944	-0.13273
1437	6	medium	0.939791	Nitrofurazone	Birinapant	29.1173	19	-110.172	87142	-6.87782	1.023	0.98405	0.64669	-1.1304
1438	6	medium	0.962385	Chloramphenicol	Birinapant	27.1312	13	-12.0654	85361.9	-6.76376	1.03916	0.99757	1.63432	-0.81728
1439	6	medium	0.978439	Silver sulfadiazine	Birinapant	24.6135	12	-14.3408	82772.1	-5.55597	1.05418	0.9986	1.84927	-0.57246
1440	6	bad	0.950044	Metronidazole	Birinapant	29.5864	13	36.784	79642.6	-4.70095	1.03932	1.02048	1.31507	-0.74676
1441	6	medium	0.976536	Azomycin	Birinapant	17.4139	10	100.298	78912.8	-1.87598	1.16797	1.03984	3.24365	-0.05111
1442	6	medium	0.95903	Gentamycin sulfate	Birinapant	25.4444	10	18.5582	82661.8	-1.16834	1.02192	1.00513	1.04586	-0.25214
1443	6	bad	0.754169	Lincomycin hydrochloride	Birinapant	21.8421	6	192.747	79855.8	1.22664	1.07959	1.06106	2.57755	-0.09438
1444	6	medium	0.975419	Spectinomycin hydrochloride	Birinapant	33.4912	5	191.196	79565.9	8.1089	1.17603	1.07488	3.77442	-0.10809
1445	6	medium	0.973929	Thiamphenicol	Birinapant	21.6305	12	84.0699	83097.4	-7.74068	1.0708	1.03303	1.84126	-0.48142
1446	6	medium	0.994149	Hordenine	Birinapant	31.5353	11	38.3086	81159.9	-7.28547	1.03669	1.00725	1.9542	-0.62664
1447	6	medium	0.951415	Oxytetracycline	Birinapant	18.9522	13	17.3651	84899.5	-5.3331	1.04517	1.00298	1.8026	-0.19813
1448	6	medium	0.978202	Methacycline hydrochloride	Birinapant	24.3477	9	43.2743	87376.1	-0.70927	1.04536	1.01372	1.91466	-0.49417
1449	6	medium	0.752245	Minocycline	Birinapant	22.701	5	143.92	84155.5	3.49486	1.08796	1.05938	2.01471	-0.15918
1450	6	medium	0.981088	Aztreonam	Birinapant	19.7153	14	-12.1414	87736.3	-5.95963	1.03656	0.99971	1.27565	-0.76316
1451	6	medium	0.900881	Oxacillin sodium salt	Birinapant	23.8362	10	80.3403	82996.1	1.61928	1.07561	1.03591	1.84851	-0.38225
1452	6	medium	0.723898	Sodium cloxacillin	Birinapant	15.9216	15	-69.1657	89366.5	-4.59038	1.00339	0.97859	1.00415	-0.85532
1453	6	medium	0.910666	Amoxicillin sodium	Birinapant	13.4748	8	95.1682	88431.7	-0.78059	1.06021	1.03273	1.84557	-0.12201
1454	6	medium	0.886598	Sulbactam	Birinapant	20.0598	3	218.293	82224.3	4.02452	1.09089	1.07073	2.69238	-0.03834
1455	6	medium	0.823322	Ofloxacin	Birinapant	16.7441	6	60.8367	84010.5	1.13765	1.06132	1.01929	1.95523	0
1456	6	medium	0.860485	Marbofloxacin	Birinapant	32.6612	9	130.704	78471.5	-4.17941	1.06099	1.04203	2.40473	-0.50303
1457	6	medium	0.992198	Enoxacin	Birinapant	21.1003	18	-113.97	91458.5	-10.4729	1.00325	0.97998	0.66718	-1.44155
1458	6	medium	0.809878	Nalidixic acid	Birinapant	19.9165	10	55.6536	89486.6	-3.28682	1.0179	1.01342	1.19853	-0.48382
1459	6	medium	0.941338	Fleroxacin	Birinapant	21.928	12	8.10278	90058	-2.64852	1.05383	1.02234	1.16674	-0.6413
1460	6	medium	0.975085	Lomefloxacin hydrochloride	Birinapant	31.4856	9	119.286	83806.4	6.34658	1.06372	1.049	2.09164	-0.81215
1461	6	medium	0.773424	Cefaclor	Birinapant	26.5092	16	4.41492	82082.7	-2.99099	1.01282	1.00402	0.8152	-0.61294
1462	6	medium	0.84163	Cephalexin	Birinapant	22.1859	12	47.4731	87374.4	-1.01323	1.03313	1.01794	1.27278	-0.5968
1463	6	medium	0.975586	Cephradine	Birinapant	18.5672	17	-82.383	91211.1	-6.71937	0.98956	0.9741	0.63972	-0.89892
1464	6	medium	0.958219	Cefdinir	Birinapant	22.0732	6	112.558	84731.1	1.31731	1.07671	1.0595	1.46426	-0.33868
1465	6	medium	0.850016	Cefoperazone sodium	Birinapant	32.3871	6	120.485	82326.9	0.37761	1.09199	1.04465	2.35143	-0.35424
1466	6	bad	0.795235	Cefditoren pivoxil	Birinapant	30.6449	23	-195.529	85797.7	-12.2078	0.96143	0.93887	0.47425	-1.81791
1467	6	medium	0.783976	Ceftiofur hydrochloride	Birinapant	29.392	9	93.8291	82058.2	-5.89293	1.04077	1.02439	2.19809	-0.65459
1468	6	bad	0.776588	Cefprozil monohydrate	Birinapant	20.9387	12	-0.49842	87048.6	-2.29513	1.05498	1.01681	1.31611	-0.79164
1469	6	medium	0.856691	7-Aminocephalosporanic acid	Birinapant	15.1729	7	178.336	80042.6	3.89737	1.13145	1.07439	2.65708	-0.13161
1470	6	medium	0.993002	Calcium folinate	Birinapant	26.274	5	147.901	77794.9	1.89342	1.10667	1.05361	2.70653	-0.18468
1471	6	bad	0.789957	Mesna	Birinapant	28.7538	10	60.5743	82994.7	-3.51759	1.05436	1.02463	1.6953	-0.59301
1472	6	bad	0.986969	Mesna disulfide	Birinapant	14.4111	13	17.5477	86033.6	-1.25542	1.02998	1.00322	1.34931	-0.40799
1473	6	medium	0.958924	Oteracil potassium	Birinapant	19.7323	8	106.659	81752.2	-2.63015	1.10364	1.04452	2.50912	-0.24543
1474	6	bad	0.956924	Altretamine	Birinapant	32.5702	7	158.875	79166.2	-2.33123	1.10171	1.06499	2.36448	-0.40802
1475	6	medium	0.765984	Mitotane	Birinapant	22.1374	9	184.428	74884.7	5.38204	1.17376	1.08269	3.25931	-0.30362
1476	6	medium	0.956351	4-Methylumbelliferone	Birinapant	20.8638	10	100.111	82085.3	-1.19015	1.13992	1.05176	2.41464	-0.07247
1477	6	medium	0.771377	Nefiracetam	Birinapant	29.1591	6	127.408	83054.8	-2.21536	1.06077	1.03872	2.36269	-0.2099
1478	6	medium	0.834303	Chlormezanone	Birinapant	26.005	15	-52.6158	91258	-3.72778	0.98911	0.98239	0.7322	-1.03003
1479	6	bad	0.792034	Etomidate	Birinapant	15.7089	2	357.526	78340.3	12.9124	1.1719	1.13364	3.95519	0
1480	6	medium	0.927024	Felbamate	Birinapant	26.0591	11	69.4094	84097.1	-4.10956	1.09531	1.04155	2.05153	-0.55132
1481	6	medium	0.902277	Indiplon	Birinapant	28.4378	8	75.619	83011.2	0.98588	1.07293	1.03632	1.68459	-0.23683
1482	6	medium	0.800897	Eszopiclone	Birinapant	21.5969	15	-88.5843	91584.7	-8.438	0.98237	0.97174	1.07589	-1.53403
1483	6	medium	0.682252	Ostol	Birinapant	22.5197	11	85.0649	87708.1	-1.84061	1.03286	1.02122	1.85488	-0.64869
1484	6	bad	0.921162	Flumazenil	Birinapant	15.5599	6	194.286	80224.2	2.95776	1.08921	1.06094	2.80815	-0.03303
1485	6	medium	0.969831	Dihydromyricetin	Birinapant	23.8138	6	212.217	77714.4	-0.98184	1.17222	1.08889	3.45363	-0.18684
1486	6	medium	0.980751	Ginkgolide A	Birinapant	27.95	14	-41.3439	85262.9	-4.74138	1.05076	1.00974	1.2349	-1.11668
1487	6	medium	0.888136	Ginkgolide B	Birinapant	19.5972	12	-5.23828	91727.6	-7.32096	1.00295	0.995	1.00279	-0.71515
1488	6	medium	0.679633	Bilobalide	Birinapant	18.4257	15	-1.0274	91586.1	-2.82646	1.0023	0.99961	0.93048	-0.94075
1489	6	bad	0.969296	Tetrahydropapaverine	Birinapant	0	0	423.307	72644.1	12.7639	1.15725	1.14258	4.65484	0
1490	6	medium	0.768678	KI-16425	Birinapant	24.1346	2	351.47	77665.2	12.8517	1.1479	1.11108	4.55137	-0.15929
1491	6	medium	0.987601	KRP-203	Birinapant	25.0547	9	76.9396	81157.5	-1.4226	1.13638	1.03462	2.92228	-0.34964
1492	6	medium	0.995213	BAF-312	Birinapant	22.6195	9	110.827	85955.1	-1.87936	1.07813	1.04442	1.94908	-0.25826
1493	6	medium	0.851699	BTZ-10526043	Birinapant	16.3624	19	-118.239	95361.2	-12.4788	0.97125	0.96592	0.30396	-1.29697
1494	6	medium	0.873125	Protionamide	Birinapant	11.9447	2	332.526	79950.4	10.8011	1.13709	1.10515	4.29429	0
1495	6	bad	0.926857	Isoniazid	Birinapant	40.3679	2	261.61	78491	6.99991	1.1481	1.1053	3.289	-0.20062
1496	6	medium	0.702653	Ethionamide	Birinapant	20.8072	8	69.3799	76875.2	-0.24754	1.13494	1.02341	3.83031	-0.16519
1497	6	medium	0.811584	Nitazoxanide	Birinapant	31.243	14	13.4814	81377.2	-8.2688	1.03965	1.00308	1.85713	-0.45351
1498	6	bad	0.741451	Diclazuril	Birinapant	14.3698	10	87.1594	92182.4	-6.28421	1.02188	1.01773	1.63512	-0.60419
1499	6	medium	0.734725	Secnidazole	Birinapant	17.5947	3	245.985	80092.9	3.0737	1.1523	1.10225	2.99848	-0.04001
1500	6	medium	0.767738	Emetine	Birinapant	77.5981	11	55.1035	58951	-2.19803	1.14453	1.06157	1.7355	-0.43263
1501	6	medium	0.970088	Mebendazole	Birinapant	56.0627	18	-97.5878	63424.9	-12.4418	1.0438	0.97847	0.98396	-1.09748
1502	6	medium	0.942362	Praziquantel	Birinapant	23.1173	15	-9.28133	83654.7	-3.864	1.02527	0.99343	1.63239	-0.68593
1503	6	medium	0.854713	Thiabendazole	Birinapant	21.8145	13	-93.1186	93229.6	-8.0907	0.97178	0.97059	0.2569	-1.14652
1504	6	medium	0.814345	Oxfendazole	Birinapant	28.3279	2	298.735	74502.4	9.08504	1.16751	1.11924	3.61905	-0.03664
1505	6	medium	0.803846	Albendazole oxide	Birinapant	35.2497	13	-28.4694	81307.4	-12.8086	1.02747	0.9957	1.46896	-1.30869
1506	6	good	0.714792	Flubendazole	Birinapant	60.9499	16	52.9373	60634.5	-5.23502	1.17056	1.03594	2.60454	-0.24534
1507	6	medium	0.867328	Fenbendazole	Birinapant	59.1601	14	-8.1806	70820.7	-10.3921	1.02449	1.00785	1.40955	-0.82177
1508	6	medium	0.834856	Pyrantel pamoate	Birinapant	19.3322	13	18.1786	89629	-5.08501	1.0199	1.01043	1.44509	-1.19306
1509	6	medium	0.995879	Clorsulon	Birinapant	32.5942	4	394.257	70440.6	5.88696	1.22407	1.18242	4.1534	-0.10414
1510	6	medium	0.776231	Crotamiton	Birinapant	21.4266	10	39.807	87799.8	-3.94107	1.0104	1.0104	0.90459	-0.50652
1511	6	medium	0.943931	Mecarbinate	Birinapant	21.5364	17	-44.4014	90156.5	-7.2989	0.9918	0.98202	1.09246	-1.12974
1512	6	bad	0.786323	Arbidol	Birinapant	29.2677	13	-108.821	94448.2	-4.65072	0.96735	0.96526	0.52971	-1.5475
1513	6	bad	0.907548	Moroxydine	Birinapant	15.3028	2	211.398	85967.2	5.28611	1.08298	1.06509	2.72134	0
1514	6	medium	0.900881	Varespladib	Birinapant	0	0	395.018	76100.5	8.26175	1.26914	1.18594	4.69293	0
1515	6	medium	0.718598	Oleanolic acid	Birinapant	20.9453	11	44.9866	85737.1	-2.63603	1.02981	1.01401	1.45624	-0.48731
1516	6	medium	0.850601	Odanacatib	Birinapant	20.4041	9	79.5985	82081.9	-0.64547	1.05313	1.0186	2.42363	-0.36894
1517	6	medium	0.860062	CA-074 Me	Birinapant	27.4226	17	-153.816	90622.5	-9.14608	0.96616	0.95248	0.67621	-1.66272
1518	6	medium	0.7753	CAA-0225	Birinapant	24.0275	13	-87.1311	93976.8	-6.95637	0.97428	0.97349	0.41637	-1.25659
1519	6	medium	0.974985	TRAM-34	Birinapant	18.2059	12	74.3979	85877.1	-3.14861	1.06953	1.02669	1.89278	-0.22743
1520	6	medium	0.710434	Melatonin	Birinapant	12.7684	3	140.628	86401.3	3.60885	1.05563	1.04231	1.87161	-0.01074
1521	6	medium	0.988503	Arbutin	Birinapant	14.3157	5	116.844	82842	3.51053	1.06519	1.03446	2.47037	-0.17697
1522	6	medium	0.790487	Fumalic acid	Birinapant	19.5773	12	25.3179	91145.7	-4.53103	1.00862	1.00435	1.14299	-0.71439
1523	6	medium	0.942278	Aurantiamarin (Methyl Hesperidin)	Birinapant	18.6276	9	69.3348	89822.1	-4.52993	1.02678	1.01599	1.74657	-0.63235
1524	6	medium	0.665473	Aurantiamarin (Methyl Hesperidin)	Birinapant	24.2807	4	188.047	84540.1	7.49583	1.073	1.05238	2.83708	-0.27841
1525	6	medium	0.985045	Genipin	Birinapant	27.0573	8	133.645	84497.9	-1.93735	1.0614	1.04525	1.89529	-0.36536
1526	6	bad	0.807179	Idebenone	Birinapant	21.7751	17	-97.3113	88571.7	-9.81841	0.99718	0.9699	1.11219	-1.07609
1527	6	medium	0.816971	Disufenton sodium	Birinapant	20.1002	9	81.2301	88257.1	0	1.03721	1.02207	2.00764	-0.57751
1528	6	bad	0.774228	Tempol	Birinapant	27.3984	8	38.0827	90498.5	0.72671	1.05252	1.01973	1.54944	-0.45813
1529	6	good	0.871174	Octocrylene	Birinapant	27.7291	8	121.848	85947.4	-9.61865	1.06016	1.03423	2.55798	-0.86582
1530	6	bad	0.788318	Verteporfin	Birinapant	24.2223	14	-22.75	86219.2	-4.35276	1.03103	0.99536	1.37308	-0.38145
1531	6	medium	0.670306	Avobenzone	Birinapant	24.8319	11	7.16855	86699.3	-7.88142	1.06719	1.00728	1.77376	-0.44928
1532	6	medium	0.975553	Trioxsalen	Birinapant	34.1349	9	67.8991	90342.6	-10.1567	1.00823	1.00188	2.10513	-1.19621
1533	6	medium	0.8402	Rose Bengal disodium	Birinapant	24.4708	12	-40.5065	91273.2	-10.6916	0.99114	0.98284	0.99341	-1.07849
1534	6	bad	0.977044	Edaravone	Birinapant	15.0319	2	306.485	78820.2	3.76663	1.10742	1.09512	3.41898	-0.00797
1535	6	bad	0.815741	Rebamipide	Birinapant	0	0	2119.85	2408.6	78.592	31.325	25.3125	21.2216	0
1536	6	medium	0.979278	Indinavir sulfate	Birinapant	26.5803	15	-74.0613	81658.2	-8.63036	1.01128	0.9725	1.42735	-1.01137
1537	6	medium	0.780438	Ritonavir	Birinapant	18.3845	13	-60.1067	90267.2	-1.90493	0.99595	0.98239	0.80287	-0.88785
1538	6	medium	0.767983	Lopinavir	Birinapant	24.9639	11	85.7386	85928.1	-12.4819	1.01846	1.01433	2.13388	-1.11485
1539	6	medium	0.788186	Atazanavir sulfate	Birinapant	16.8883	7	153.965	85354.5	0.67706	1.06594	1.03938	2.70704	-0.31321
1540	6	medium	0.925428	Darunavir	Birinapant	18.8636	13	38.7288	84050.2	-0.73095	1.04246	1.0148	1.37933	-0.40734
1541	6	medium	0.865508	Amprenavir	Birinapant	40.4235	5	243.982	72305.2	3.21559	1.16348	1.1186	2.97691	-0.26523
1542	6	medium	0.937742	Viracept	Birinapant	33.8966	2	277.635	73812.7	6.32323	1.18543	1.12676	3.39782	-0.03681
1543	6	bad	0.754401	BMS-707035	Birinapant	32.5918	5	284.897	74752.2	8.5446	1.1489	1.09627	3.74362	-0.10278
1544	6	medium	0.905619	Elvitegravir	Birinapant	44.7169	3	325.851	67611.9	6.30004	1.20449	1.14932	3.89805	-0.26885
1545	6	medium	0.980919	Raltegravir	Birinapant	37.7258	5	165.353	73554.6	4.05836	1.14961	1.07795	2.85229	-0.20819
1546	6	medium	0.995023	Dolutegravir	Birinapant	39.0327	10	8.48254	83150	-7.11055	1.03567	1.0051	1.74609	-1.09058
1547	6	bad	0.987298	MK-2048	Birinapant	28.3423	20	-197.795	94158.9	-13.8778	0.94858	0.94236	0.10862	-1.85581
1548	6	medium	0.921999	BMS-806 (BMS 378806)	Birinapant	15.7004	7	263.486	78520.6	6.27845	1.18047	1.12305	3.42863	-0.22708
1549	6	medium	0.747995	Fluconazole	Birinapant	34.5441	5	227.929	74657.9	0.29368	1.10908	1.07932	2.99753	-0.15168
1550	6	medium	0.852448	Antimycin A	Birinapant	49.1625	8	99.9093	79089.6	-1.60101	1.07773	1.04873	2.24503	-0.89467
1551	6	medium	0.992069	Natamycin	Birinapant	26.9321	9	54.174	84665.6	1.25354	1.09712	1.05759	1.38103	-0.42167
1552	6	medium	0.852658	Nystatin	Birinapant	21.7708	9	90.8227	83905.4	-1.86888	1.04259	1.02539	2.0141	-0.5615
1553	6	medium	0.949956	Amorolfine hydrochloride	Birinapant	31.8105	13	-32.8566	81288.9	-9.83852	1.00776	0.98887	1.13151	-0.76385
1554	6	medium	0.908433	Butoconazole nitrate	Birinapant	21.8772	5	210.194	78265.5	2.28329	1.06912	1.05933	2.76438	-0.29802
1555	6	medium	0.993424	Tioconazole	Birinapant	30.9511	10	101.444	78494.6	-6.39561	1.05649	1.02625	2.61876	-0.58097
1556	6	medium	0.809765	Fenticonazole nitrate	Birinapant	20.1182	4	141.644	84696.3	2.59962	1.04194	1.04074	1.63603	-0.18432
1557	6	medium	0.995955	Ciclopirox	Birinapant	29.329	9	110.882	87154.9	0	1.03323	1.03002	1.67178	-0.45735
1558	6	bad	0.779036	Isoconazole nitrate	Birinapant	21.8897	9	4.55338	91530.7	-2.5264	0.99688	0.99688	0.96699	-0.92146
1559	6	bad	0.997604	Econazole nitrate	Birinapant	30.8752	5	153.715	85340.2	3.00539	1.11553	1.09429	2.00567	-0.46852
1560	6	medium	0.766949	CPI-613	Birinapant	19.3073	8	98.4333	82524.6	2.59135	1.17764	1.09326	2.21599	-0.10709
1561	6	medium	0.99446	Terbinafine hydrochloride	Birinapant	30.3007	8	85.2528	86431.2	1.71409	1.07151	1.05051	1.79045	-0.8801
1562	6	medium	0.820418	Liranaftate	Birinapant	24.6234	10	27.7748	87252.5	2.74416	1.0344	1.01921	1.05794	-0.61481
1563	6	medium	0.852305	Tolnaftate	Birinapant	26.2356	1	371.993	84539	9.61548	1.11074	1.11074	3.76656	-0.04663
1564	6	medium	0.736985	Danoprevir	Birinapant	0	0	320.52	88577.4	13.7694	1.09185	1.09185	3.2052	0
1565	6	medium	0.992196	Daclatasvir dihydrochloride	Birinapant	0	0	504.478	81344.1	11.1961	1.14834	1.1457	5.12301	0
1566	6	medium	0.924975	Telaprevir (VX-950)	Birinapant	23.0326	11	26.9988	86618.8	-2.59135	1.00765	1.00595	0.80329	-0.46943
1567	6	medium	0.973063	Rupintrivir	Birinapant	38.6714	4	138.404	90870.3	3.86151	1.08884	1.07139	1.86529	-0.47032
1568	6	medium	0.884614	Bumetanide	Birinapant	19.6957	1	481.624	79177.9	14.3883	1.16475	1.15649	4.91472	-0.09848
1569	6	medium	0.580864	Furosemide	Birinapant	26.9558	14	11.756	83039.1	-1.95025	1.01743	1.00278	1.45663	-0.80981
1570	6	medium	0.71511	Torasemide	Birinapant	0	0	537.787	73224.2	17.104	1.2794	1.23677	5.37787	0
1571	6	medium	0.813463	Bisoprolol	Birinapant	16.7222	2	424.807	83457.6	5.5187	1.1177	1.11438	4.47957	-0.11661
1572	6	medium	0.821428	Zilpaterol	Birinapant	0	0	412.768	82802.8	13.765	1.13064	1.12564	4.27815	0
1573	6	medium	0.933592	Dobutamine	Birinapant	0	0	465.845	84429.6	8.83526	1.1292	1.1292	4.65845	0
1574	6	medium	0.72827	rac Nebivolol hydrochloride	Birinapant	34.1581	11	50.1835	79906.6	-3.31287	1.08247	1.0465	1.30922	-0.58208
1575	6	bad	0.996773	Betaxolol hydrochloride	Birinapant	0	0	695.803	71955.3	22.5491	1.22285	1.22285	6.95803	0
1576	6	bad	0.759684	Carvedilol	Birinapant	22.5291	3	381.395	78404.1	12.0207	1.20581	1.17266	3.95467	-0.11966
1577	6	medium	0.744447	Sotalol	Birinapant	21.147	6	93.4419	86744.3	4.23112	1.07129	1.03518	1.89549	-0.26321
1578	6	bad	0.714612	Procaterol hydrochloride	Birinapant	23.7459	3	297.736	83149.1	7.90888	1.08494	1.08494	3.22346	-0.2461
1579	6	good	0.406588	Salbutamol sulfate	Birinapant	19.241	2	273.159	83947.4	3.75249	1.10132	1.08259	3.36461	-0.00923
1580	6	bad	0.959825	Ritodrine hydrochloride	Birinapant	0	0	380.971	79654	15.3591	1.12568	1.12173	3.93007	0
1581	6	bad	0.822728	Isoprenaline hydrochloride	Birinapant	10.4935	2	363.196	79275.9	8.45672	1.25449	1.13364	5.49848	0
1582	6	bad	0.988202	Phentolamine mesilate	Birinapant	20.8363	2	262.33	87746.5	7.27509	1.10508	1.08008	3.28806	-0.10349
1583	6	bad	0.785353	Doxazosin mesylate	Birinapant	9.11274	2	281.254	86076.9	0	1.16543	1.12957	3.23678	-0.04262
1584	6	medium	0.978972	Naftopidil	Birinapant	19.2878	7	148.705	89285.5	0	1.08799	1.06738	1.99463	-0.33887
1585	6	medium	0.976536	Alfuzosin hydrochloride	Birinapant	22.278	2	287.212	78703.2	6.9636	1.09297	1.08545	3.15993	-0.07246
1586	6	medium	0.776183	Prazosin hydrochloride	Birinapant	24.9719	5	176.561	78564.6	1.076	1.0781	1.05356	2.82876	-0.18956
1587	6	medium	0.984576	Tamsulosin hydrochloride	Birinapant	23.071	14	6.0476	89056.4	-6.85011	1.00925	0.99692	1.38531	-0.86757
1588	6	medium	0.989188	Silodosin	Birinapant	16.7617	12	21.1782	93765.6	-2.41722	1.0071	1.00413	0.78024	-0.45766
1589	6	medium	0.807531	TERAZOSIN HYDROCHLORIDE	Birinapant	20.0855	10	76.8543	89275.5	-4.60161	1.02141	1.01455	1.58653	-0.53608
1590	6	medium	0.814857	Trazodone hydrochloride	Birinapant	17.7605	15	-0.91582	90000.1	-5.30282	1.01904	1.00093	1.06896	-0.80404
1591	6	medium	0.740876	Synephrine	Birinapant	17.1148	4	237.983	79813.1	6.27251	1.14038	1.07439	3.69087	-0.0842
1592	6	medium	0.938904	Clonidine	Birinapant	30.8609	10	2.34499	89211.3	0.19772	1.01145	0.99678	1.68925	-1.12306
1593	6	medium	0.797056	Phenylephrine hydrochloride	Birinapant	14.8891	13	-53.4175	96241.3	-10.7641	0.98121	0.98121	0.73998	-1.27416
1594	6	medium	0.782572	Oxymetazoline hydrochloride	Birinapant	25.38	12	-47.5047	94581	1.64227	0.99099	0.98496	0.91916	-1.26105
1595	6	medium	0.741856	Xylometazoline hydrochloride	Birinapant	21.0084	12	24.0058	90635.7	-3.75081	1.02196	1.00596	1.33626	-0.50932
1596	6	medium	0.814785	Dronedarone hydrochloride	Birinapant	30.3922	13	-39.7075	83152.7	-11.1826	1.00024	0.97913	1.83773	-1.37027
1597	6	medium	0.921202	(+)-Usniacin	Birinapant	31.5491	15	-123.402	92619.7	-10.6949	0.97129	0.96675	0.48849	-1.7225
1598	6	medium	0.996657	Phenoxybenzamine hydrochloride	Birinapant	21.9818	10	-6.2683	95988.2	-1.2331	0.99168	0.99168	0.82765	-0.89033
1599	6	medium	0.865017	Yohimbine	Birinapant	25.9567	10	-6.0439	90332.5	-5.4674	0.99745	0.99745	0.72353	-0.78397
1600	6	bad	0.951261	Tizanidine hydrochloride	Birinapant	22.7537	7	135.413	82767.8	5.20343	1.10601	1.04705	2.54633	-0.12283
1601	6	medium	0.766732	Epinephrine	Birinapant	25.5026	8	87.4784	81842.8	2.96028	1.12564	1.0521	2.38362	-0.36069
1602	6	medium	0.881872	Noradrenaline bitartrate monohydrate	Birinapant	22.3753	15	-84.8433	91126.4	-10.5936	0.98851	0.97178	0.8895	-1.18959
1603	6	medium	0.987226	Ketoconazole	Birinapant	21.238	9	22.9384	91530	-0.02914	1.01406	1.004	1.46958	-0.84975
1604	6	medium	0.864992	Aminoglutethimide	Birinapant	18.0637	11	-9.79221	94741.3	-9.72135	1.00353	0.99949	0.83527	-0.93319
1605	6	medium	0.783869	Miconazole nitrate	Birinapant	18.4153	8	91.4431	84942.6	2.31954	1.0761	1.03867	1.79792	-0.33446
1606	6	medium	0.781452	Letrozole	Birinapant	27.1977	15	-42.1803	85465.3	-4.50952	1.00209	0.98281	1.15319	-0.93794
1607	6	medium	0.760426	Anastrozole	Birinapant	24.6718	16	-36.1948	89620.4	-7.49181	0.99536	0.98743	0.95109	-1.02315
1608	6	medium	0.809887	Formestane	Birinapant	21.6733	10	41.2851	90516.9	-2.59918	1.02861	1.02036	1.312	-0.89579
1609	6	bad	0.779969	17-Methyltestosterone	Birinapant	24.8773	5	122.784	88095.5	2.58651	1.06978	1.04846	1.76567	-0.34982
1610	6	medium	0.90987	Exemestane	Birinapant	20.4383	11	75.2768	84201.6	-2.23786	1.04072	1.01773	2.20834	-0.82925
1611	6	medium	0.840733	Fluocinolone acetonide	Birinapant	24.4863	7	15.351	96020.5	0	1.00505	1.00305	0.84827	-0.61843
1612	6	medium	0.805424	Budesonide	Birinapant	16.2728	3	67.3334	95905.3	1.85159	1.01851	1.01851	0.88438	-0.21105
1613	6	medium	0.743146	Betamethasone	Birinapant	13.0984	7	-37.8705	99954.1	0	0.98947	0.98947	0.01655	-0.39525
1614	6	medium	0.775912	Prednisone	Birinapant	40.1409	3	275.901	83561.4	9.43808	1.08035	1.08035	2.96008	-0.20107
1615	6	medium	0.828689	Prednisolone	Birinapant	24.336	7	156.276	87073	2.64662	1.06741	1.05776	2.09553	-0.53277
1616	6	medium	0.824687	Prednisolone acetate	Birinapant	16.5157	11	-15.8145	97142.5	-0.5979	0.99337	0.99337	0.6677	-0.82585
1617	6	medium	0.949445	Meprednisone	Birinapant	12.1895	12	21.8426	93258	-4.09791	1.01856	1.00596	1.0167	-0.33874
1618	6	medium	0.791584	Methylprednisolone	Birinapant	5.77195	1	170.34	94301.5	3.61677	1.04725	1.04725	1.71417	-0.01078
1619	6	bad	0.757537	Triamcinolone acetonide	Birinapant	18.6846	2	262.774	87452.7	12.7428	1.07949	1.07573	2.89831	-0.151
1620	6	medium	0.892734	Betamethasone dipropionate	Birinapant	19.7988	3	415.235	80437.8	14.6769	1.17744	1.13464	5.19451	-0.18285
1621	6	medium	0.99762	Betamethasone valerate	Birinapant	10.731	4	51.1247	97608.4	0	1.01435	1.01343	0.71595	-0.16766
1622	6	medium	0.828689	Cortisone acetate	Birinapant	18.01	9	-35.2176	97031.6	-4.89162	0.98915	0.98915	0.33346	-0.68564
1623	6	medium	0.759826	Fluocinonide	Birinapant	11.1331	2	54.2251	97522.8	0	1.01704	1.01483	0.6965	-0.07118
1624	6	bad	0.748268	Flunisolide	Birinapant	15.1237	2	212.025	89877.1	1.91901	1.06865	1.06431	2.27149	-0.15124
1625	6	medium	0.828689	Loteprednol etabonate	Birinapant	26.4888	1	412.8	81876.2	12.4956	1.18355	1.1335	5.24187	-0.03846
1626	6	medium	0.988166	Desonide	Birinapant	12.2231	5	5.74686	98066.7	0	1.00147	1.00131	0.4112	-0.3478
1627	6	medium	0.826858	Deflazacort	Birinapant	5.53689	4	94.7318	96373.7	0	1.0244	1.0244	1.01004	-0.06272
1628	6	medium	0.778809	Mometasone furoate	Birinapant	7.46672	2	106.376	96705.5	0	1.02693	1.02693	1.10438	-0.04063
1629	6	medium	0.798076	Fluticasone propionate	Birinapant	11.0095	1	257.223	91772.4	0	1.09565	1.08469	2.72697	-0.05505
1630	6	medium	0.891988	Clobetasol propionate	Birinapant	19.849	1	401.099	79508.7	15.034	1.23015	1.14312	5.29087	0
1631	6	medium	0.968425	Dexamethasone	Birinapant	20.2199	1	210.034	93731.8	0	1.05649	1.05649	2.20144	-0.1011
1632	6	medium	0.947927	Nandrolone phenylpropionate	Birinapant	13.9884	9	15.3104	96348.6	0	1.00302	1.00302	0.56448	-0.41137
1633	6	bad	0.822728	Estrone	Birinapant	24.067	9	-59.77	98235	-5.21416	0.98203	0.98203	0.3835	-0.9812
1634	6	bad	0.96315	Stigmasterol	Birinapant	10.9146	10	63.9843	95197.4	-1.55367	1.01724	1.01521	1.18898	-0.51801
1635	6	good	0.824912	Dehydroepiandrosterone	Birinapant	9.80631	8	138.163	90057.6	0.24626	1.1072	1.07983	1.89665	-0.23902
1636	6	good	0.843134	Digoxin	Birinapant	14.3026	10	5.12036	87801.7	0	1.0165	1.00243	1.06945	-0.64642
1637	6	medium	0.785179	Proscillaridin	Birinapant	28.0256	8	-5.26727	90970.6	0	0.99491	0.99382	0.72549	-0.66999
1638	6	medium	0.840365	Ursodiol	Birinapant	21.3667	2	123.1	93768.4	0	1.03284	1.03284	1.39256	-0.16156
1639	6	medium	0.768309	Pregnenolone	Birinapant	17.9066	8	25.2969	94935.3	-3.33294	1.01963	1.01558	0.88469	-0.63172
1640	6	bad	0.551363	Ecdysone	Birinapant	19.194	5	109.96	87697.9	0.12742	1.06055	1.03363	2.1477	-0.2161
1641	6	medium	0.823671	Ergosterol	Birinapant	19.5048	11	-14.1126	93762.5	-4.18345	1.03416	1.01122	0.9944	-0.77601
1642	6	bad	0.820267	Oxandrolone	Birinapant	22.9438	8	-8.13405	93046.7	-3.18758	1.00474	0.9955	1.08404	-0.78926
1643	6	bad	0.9851	Stanozolol	Birinapant	26.6543	13	-8.91665	94534.9	-3.71302	1.03821	1.02908	0.9393	-1.02847
1644	6	medium	0.968563	Enoxolone	Birinapant	12.9758	3	301.508	81234.4	7.14234	1.22266	1.14111	4.11653	-0.00334
1645	6	medium	0.975113	Rocuronium bromide	Birinapant	23.2529	9	28.0889	90409.6	-4.99853	1.03986	1.01613	1.37315	-0.69302
1646	6	medium	0.895216	Vecuronium bromide	Birinapant	33.3939	9	161.955	73870.4	-3.34872	1.12524	1.07041	2.66205	-0.44031
1647	6	medium	0.981687	Pancuronium bromide	Birinapant	20.813	13	43.5948	81984	-4.78996	1.04871	1.0146	2.08898	-0.43368
1648	6	medium	0.933661	PA-824	Birinapant	21.4754	8	100.583	84747.9	0	1.02771	1.01929	2.03371	-0.66861
1649	6	medium	0.646855	Betaine	Birinapant	31.1054	4	224.375	76240.8	3.91918	1.12571	1.09946	2.53823	-0.23473
1650	6	medium	0.987156	NSC-724771	Birinapant	56.1115	9	202.955	62471.9	-1.9796	1.25425	1.15073	3.09054	-0.17245
1651	6	medium	0.700608	JS-65-103	Birinapant	31.3148	7	161.973	77900.6	-0.20073	1.09365	1.05923	2.46341	-0.18221
1652	6	medium	0.985713	JS-59-4	Birinapant	37.8322	11	10.916	79926.3	-0.24623	1.04981	1.03079	0.75326	-0.48632
1653	6	medium	0.992701	YK-72	Birinapant	34.2379	14	-113.697	92057.9	-5.5255	0.96773	0.9647	0.52521	-1.54098
1654	6	medium	0.847845	Double JS-K	Birinapant	26.6216	15	-54.8226	87851.2	-5.84757	0.98854	0.98124	0.88266	-1.14972
1655	6	medium	0.966147	Asiatic acid	Birinapant	29.7555	10	84.9041	79693.2	-2.1648	1.04585	1.02156	2.05046	-0.39355
1656	6	bad	0.769156	2-Iminobiotin	Birinapant	27.4703	5	197.366	79048.9	1.13519	1.10212	1.07378	2.48477	-0.10327
1657	6	medium	0.992762	L-NAME	Birinapant	32.7501	6	114.054	85969.8	5.56149	1.02941	1.02941	1.81498	-0.67444
1658	6	medium	0.82582	Mifepristone	Birinapant	33.8285	14	-102.933	91653.1	-15.8633	0.97184	0.96857	0.42022	-1.3378
1659	6	medium	0.861752	Megestrol acetate	Birinapant	32.9292	8	66.6516	85052.5	-6.01791	1.05029	1.03291	1.57918	-0.78169
1660	6	medium	0.984296	Medroxyprogesterone acetate	Birinapant	30.2843	5	290.061	73627.9	1.61085	1.15215	1.10088	4.1618	-0.13055
1661	6	medium	0.984653	Dienogest	Birinapant	25.8564	8	109.488	80939.1	0	1.03901	1.03053	1.79935	-0.58746
1662	6	medium	0.94419	Drospirenone	Birinapant	19.6437	11	6.02292	89716.8	-4.78751	1.04048	1.02722	0.95235	-0.89212
1663	6	medium	0.977834	Gestodene	Birinapant	23.6038	12	-60.8761	94253.1	-10.0133	0.9792	0.9792	0.46696	-1.07572
1664	6	medium	0.95941	Progesterone	Birinapant	18.6178	3	153.109	84284	3.25209	1.05122	1.04367	1.90049	-0.10775
1665	6	bad	0.885518	Levonorgestrel	Birinapant	25.5253	5	167.547	79818.9	0.97863	1.13525	1.09077	2.19242	-0.16653
1666	6	medium	0.992514	Ethisterone	Birinapant	14.4883	3	187.568	79415.9	0.96813	1.17754	1.13059	2.24769	-0.09362
1667	6	bad	0.776541	Hyodeoxycholic acid	Birinapant	17.6159	11	-16.1622	91389	-2.35974	0.99906	0.99688	0.62461	-0.78623
1668	6	bad	0.740991	Cortivazol	Birinapant	40.5491	11	-11.4061	89280.8	-10.8652	0.99263	0.99263	1.29204	-1.4061
1669	6	medium	0.740014	Deacetyl cortivazol	Birinapant	28.4428	5	309.29	77692	0.31061	1.09575	1.09575	3.36318	-0.27027
1670	6	medium	0.823489	Abiraterone	Birinapant	12.8215	3	201.492	78296.2	5.41065	1.16367	1.0853	3.40908	-0.01709
1671	6	good	0.837533	Orteronel	Birinapant	24.1231	15	-4.37849	82852.2	-3.56043	1.10066	1.02883	1.76278	-0.73706
1672	6	medium	0.993372	2-Methoxyestradiol	Birinapant	24.1461	15	-50.5583	85459.4	-6.43925	0.98655	0.98446	0.50969	-0.88739
1673	6	medium	0.741182	Roxadustat	Birinapant	19.7822	13	-32.834	90847.4	-2.90423	1.00343	0.98933	0.87874	-0.70275
1674	6	medium	0.996864	IOX2	Birinapant	36.0077	10	111.65	82763.3	-15.3092	1.01692	1.01692	2.39233	-1.27583
1675	6	medium	0.966577	Lificiguat	Birinapant	28.3688	11	86.3925	83884.3	-8.44583	1.05388	1.01875	2.51259	-0.80417
1676	6	medium	0.989422	L-Thyroxine	Birinapant	38.1382	6	268.667	71572.9	0.87837	1.1127	1.08872	3.30485	-0.23544
1677	6	medium	0.992803	Nelarabine	Birinapant	25.3257	19	-132.23	90406.9	-4.85383	0.99337	0.97764	0.24472	-1.45301
1678	6	medium	0.981474	Hexestrol	Birinapant	24.7996	9	29.4425	83467.3	0.76827	1.00414	1.00414	1.00232	-0.7079
1679	6	medium	0.975975	Ozagrel hydrochloride	Birinapant	27.3896	14	19.5331	81562.4	-8.54552	1.00471	0.99888	1.44812	-1.04838
1680	6	medium	0.974384	Eltrombopag olamine	Birinapant	22.8043	8	114.664	79144.1	-1.83294	1.04023	1.02773	1.99392	-0.45046
1681	6	medium	0.839704	Sodium cromoglycate	Birinapant	33.976	6	244.304	70423.5	-1.05864	1.09448	1.08472	2.78977	-0.07581
1682	6	medium	0.830177	Suplatast tosylate	Birinapant	36.8834	6	224.93	75877.8	10.7459	1.16216	1.11746	2.75105	-0.29557
1683	6	medium	0.966147	Acitazanolast	Birinapant	28.4317	5	133.43	81577.6	1.74441	1.11604	1.08689	1.8507	-0.33747
1684	6	bad	0.795966	Aloperine	Birinapant	29.5481	4	177.832	79685.1	2.88034	1.11333	1.07822	2.20584	-0.0784
1685	6	medium	0.758955	Olopatadine hydrochloride	Birinapant	34.6301	9	58.6503	79467	-1.5032	1.09766	1.0583	1.73774	-0.89939
1686	6	medium	0.896898	Amlexanox	Birinapant	25.027	11	117.714	78434.1	-1.75142	1.0679	1.04199	2.06688	-0.3878
1687	6	medium	0.971451	Dyphylline	Birinapant	29.9199	10	132.57	77468.9	-6.33022	1.05437	1.04097	2.35521	-0.62823
1688	6	medium	0.890737	Ipratropium bromide hydrate	Birinapant	38.4195	8	68.7788	82954.3	-10.3249	1.0271	1.01487	2.0111	-0.90006
1689	6	medium	0.936951	Methscopolamine bromide	Birinapant	40.2491	7	137.166	82484.1	2.64654	1.04551	1.03856	2.22384	-0.61602
1690	6	bad	0.862187	Scopolamine	Birinapant	41.113	4	225.725	72548.9	9.10745	1.16904	1.10342	3.0898	-0.12468
1691	6	medium	0.890252	Trospium chloride	Birinapant	49.4326	4	208.983	80077.1	0.57033	1.11694	1.08696	2.96595	-0.63791
1692	6	medium	0.834879	Tiotropium bromide	Birinapant	25.8067	7	130.066	83320	2.58706	1.06519	1.05437	1.70008	-0.39942
1693	6	medium	0.9712	Tolterodine tartrate	Birinapant	29.8411	15	-121.846	91235.8	-12.2069	1.00346	0.98008	0.4854	-1.3996
1694	6	medium	0.951386	PNU-200577	Birinapant	39.4736	1	308.854	77956.3	4.94361	1.10115	1.09888	3.22034	-0.05969
1695	6	medium	0.84083	Oxybutynin chloride	Birinapant	22.5244	7	225.191	77516.5	5.23309	1.09839	1.07407	2.77384	-0.18235
1696	6	medium	0.789156	Orphenadrine hydrochloride	Birinapant	26.4829	9	69.7465	83498.1	-2.35664	1.0593	1.03032	1.71109	-0.43276
1697	6	medium	0.911845	Fesoterodine fumarate	Birinapant	23.2047	10	94.1662	86831.3	-0.38914	1.0255	1.0255	1.57598	-0.63432
1698	6	medium	0.937138	Octylonium bromide	Birinapant	20.9535	6	112.642	88086.9	0.18278	1.09219	1.06045	1.89296	-0.31913
1699	6	medium	0.925554	Gallamine triethiodide	Birinapant	17.8853	9	29.8081	93409.1	-5.97543	1.00309	1.00002	1.06676	-0.63557
1700	6	bad	0.875624	Amiodarone hydrochloride	Birinapant	45.5397	3	270.551	75819.3	9.17299	1.16223	1.10418	3.75926	-0.23431
1701	6	medium	0.832053	Irsogladine maleate	Birinapant	43.2584	2	327.194	75782.3	10.4539	1.12402	1.10481	4.21101	-0.2218
1702	6	medium	0.781415	Atropine	Birinapant	23.1059	13	-12.1501	90939.2	-4.43902	1.00471	0.99612	0.93299	-0.74496
1703	6	medium	0.72472	Butylscopolamine bromide	Birinapant	31.7723	12	-17.9695	90128.1	-7.52369	0.98779	0.98779	1.20119	-1.38089
1704	6	bad	0.716995	Bethanechol chloride	Birinapant	24.5405	6	135.783	89279.8	0	1.04688	1.04292	1.80827	-0.45045
1705	6	bad	0.875949	Arecoline	Birinapant	39.6249	7	182.563	77054.9	-4.19807	1.17163	1.11807	2.59348	-0.4947
1706	6	bad	0.853869	AP-761	Birinapant	33.1437	10	16.1663	82529.1	-6.21857	1.00623	0.99773	1.73628	-1.1122
1707	6	medium	0.853633	AP-768	Birinapant	37.1748	8	168.739	81027.9	-1.51602	1.11011	1.07678	2.82601	-0.85084
1708	6	medium	0.963793	Ramatroban	Birinapant	30.2553	5	124.318	87525.7	3.94463	1.04391	1.03425	1.93369	-0.34331
1709	6	medium	0.776369	TM-30089	Birinapant	32.4335	4	180.011	86657.1	3.90301	1.12207	1.09382	2.17816	-0.20998
1710	6	medium	0.874941	Laropiprant	Birinapant	21.0246	2	346.528	72108.6	8.88433	1.1583	1.124	4.00904	-0.00547
1711	6	medium	0.945554	Vapiprost hydrochloride	Birinapant	20.3393	8	58.4221	81378.3	-1.47774	1.03204	1.01633	1.66846	-0.43461
1712	6	medium	0.805486	Travoprost	Birinapant	31.8291	11	-49.2225	86924.5	-7.69227	1.00317	0.98574	1.08188	-1.17755
1713	6	medium	0.970227	Seratrodast	Birinapant	20.4179	13	-50.9575	91063.2	-2.70218	0.98032	0.97773	0.9529	-1.35726
1714	6	medium	0.92474	Atracurium besylate	Birinapant	24.9353	11	65.0297	88906.2	-7.94231	1.04453	1.03113	1.41239	-0.76209
1715	6	medium	0.69068	Paeoniflorin	Birinapant	37.5161	5	211.112	74744.3	8.7851	1.09641	1.07949	2.61035	-0.39122
1716	6	medium	0.987317	Methocarbamol	Birinapant	40.0591	8	87.2682	76000.2	-0.07811	1.06262	1.01948	2.45293	-0.70976
1717	6	medium	0.985581	Carisoprodol	Birinapant	21.949	11	13.6198	89417.6	-2.26852	1.02869	1.01277	0.93576	-0.64958
1718	6	medium	0.992218	Apresoline	Birinapant	15.5748	10	47.7872	91502.4	-2.47359	1.01091	1.01091	0.92005	-0.44218
1719	6	medium	0.960809	Eplerenone	Birinapant	20.7444	13	-15.9217	89178.2	-4.81153	1.01105	0.99331	1.03804	-0.56292
1720	6	bad	0.816897	Zoledronic acid monohydrate	Birinapant	34.1313	8	93.0173	82650.9	-3.52911	1.06909	1.04431	1.65181	-0.44852
1721	6	good	0.741268	Risedronate sodium	Birinapant	26.5086	11	90.2227	82070.5	-7.09698	1.06287	1.02744	2.60748	-0.49159
1722	6	medium	0.993992	Oligomycin A	Birinapant	49.0981	16	-224.047	87233.6	-19.9619	0.96035	0.93579	0.32732	-1.80959
1723	6	medium	0.967415	Prasugrel	Birinapant	20.4357	13	-49.5949	94656.8	-7.04486	0.98555	0.98329	0.56586	-0.97656
1724	6	bad	0.740991	Clopidogrel bisulfate	Birinapant	12.7212	4	206.589	84963.9	0	1.09077	1.06736	2.63511	-0.14909
1725	6	medium	0.955264	Ticlopidine hydrochloride	Birinapant	19.9636	6	122.239	80931.9	-0.82214	1.07561	1.0384	2.50383	-0.13969
1726	6	medium	0.898137	Apixaban	Birinapant	23.1838	15	-103.07	93019	-9.37894	0.98342	0.97433	0.2144	-1.0905
1727	6	medium	0.995727	Rivaroxaban (Xarelto)	Birinapant	23.8748	18	-139.58	94193	-10.2431	0.96757	0.95847	0.40288	-1.4416
1728	6	medium	0.924369	Warfarin sodium	Birinapant	24.0955	14	-56.5973	93199.7	-7.97593	0.98406	0.98178	0.70612	-1.19069
1729	6	medium	0.986456	Nafamostat mesilate	Birinapant	24.2726	8	55.6828	91459	0.90809	1.00811	1.00811	1.47298	-0.91616
1730	6	medium	0.946268	Posaconazole	Birinapant	23.1549	10	37.8764	88915.9	-0.25456	1.01946	1.01218	0.9285	-0.37337
1731	6	medium	0.894241	Voriconazole	Birinapant	24.4355	13	-13.9017	89116	-3.23501	0.99164	0.99164	1.08129	-1.22031
1732	6	medium	0.918127	Clotrimazole	Birinapant	20.7078	15	-43.1587	94315.3	-5.45557	0.98284	0.98284	0.62844	-1.06003
1733	6	medium	0.861232	Mianserin	Birinapant	14.4401	9	9.17885	94228.9	0	1.00333	0.99989	0.85612	-0.59699
1734	6	medium	0.994122	Ziprasidone hydrochloride	Birinapant	18.5941	5	144.81	87486.5	-1.26899	1.05115	1.03932	2.18029	-0.213
1735	6	medium	0.955164	Mirtazapine	Birinapant	24.6227	12	68.3422	83656.8	-1.71892	1.02529	1.02229	1.26661	-0.48515
1736	6	medium	0.71179	Ketanserin	Birinapant	17.675	21	-159.523	95549.7	-8.07668	0.96028	0.95324	0.31689	-1.63024
1737	6	medium	0.895756	Aripiprazole	Birinapant	25.1503	4	158.489	87758.4	5.30125	1.05829	1.04551	2.37005	-0.45038
1738	6	medium	0.817198	Agomelatine	Birinapant	17.4098	7	38.8709	93463	0.37289	1.00991	1.00991	0.78891	-0.4002
1739	6	medium	0.816704	Telotristat etiprate	Birinapant	12.8457	5	126.697	90156.7	4.71295	1.04199	1.03594	1.69939	-0.22789
1740	6	medium	0.930451	Rotundine	Birinapant	23.2648	9	40.4127	89632.3	-0.80651	1.02955	1.01099	1.66541	-0.56052
1741	6	medium	0.834898	Ramelteon	Birinapant	37.1772	12	10.84	84832.8	-11.3883	1.00085	0.99214	1.91429	-1.42517
1742	6	medium	0.798757	Amisulpride	Birinapant	20.039	7	109.961	91207.7	-1.46637	1.02417	1.02417	1.70434	-0.60473
1743	6	medium	0.76745	PD-128907	Birinapant	26.5214	6	83.7581	91700.3	4.64354	1.01707	1.01707	1.6029	-0.76532
1744	6	medium	0.834898	Sumanirole maleate	Birinapant	14.5404	6	109.321	89675.2	0.19357	1.05215	1.0312	2.19156	-0.34804
1745	6	medium	0.994586	Asenapine maleate	Birinapant	19.3954	7	164.244	83358.5	-4.64518	1.0583	1.04525	2.25397	-0.21406
1746	6	medium	0.819044	Fenoldopam	Birinapant	25.0129	12	-2.31373	82005.6	-10.255	1.03298	0.99836	1.50836	-0.72299
1747	6	medium	0.966121	Fluphenazine hydrochloride	Birinapant	21.904	3	167.158	81960.9	3.71904	1.07075	1.05005	2.63515	-0.2013
1748	6	bad	0.779246	Prochlorperazine dimaleate	Birinapant	24.8741	14	-94.2454	92689.9	-7.58477	0.97891	0.97235	0.59412	-1.27658
1749	6	medium	0.732234	Iloperidone	Birinapant	23.557	10	75.007	86175.3	3.11922	1.03355	1.02061	1.94377	-0.66846
1750	6	bad	0.827281	Risperidone???	Birinapant	22.7199	4	240.424	73331.5	0.98911	1.18477	1.10354	3.54376	-0.10013
1751	6	medium	0.932129	Haloperidol	Birinapant	23.2536	8	179.569	82088.3	0.15104	1.05896	1.04395	2.96911	-0.60232
1752	6	medium	0.7655	(Â±)-Sulpiride	Birinapant	28.8709	15	-81.414	94791.5	-7.91105	0.97266	0.97266	0.46823	-1.28237
1753	6	bad	0.730504	Olanzapine	Birinapant	18.8248	5	128.372	89448.9	2.68751	1.0398	1.03237	1.67487	-0.14768
1754	6	bad	0.923472	Pramipexole hydrochloride	Birinapant	22.7733	2	282.888	74211.9	2.96586	1.21338	1.11748	4.07171	-0.00347
1755	6	medium	0.967181	Clozapine	Birinapant	17.6007	9	135.457	78378.2	-7.42069	1.07974	1.03635	3.10741	-0.29121
1756	6	medium	0.937533	Amantadine hydrochloride	Birinapant	26.4229	12	-91.5399	94061.5	-7.36871	0.9719	0.9719	0.5165	-1.4319
1757	6	bad	0.905516	Domperidone	Birinapant	25.6413	11	-6.26154	91485.5	-5.74322	0.99695	0.99695	0.82504	-0.88765
1758	6	bad	0.797466	Diclofensine	Birinapant	32.461	9	177.972	78986.6	-3.54503	1.05029	1.05029	2.88821	-1.10849
1759	6	medium	0.820668	Bupropion hydrochloride	Birinapant	30.4411	6	174.223	81372.9	3.04701	1.11206	1.07188	2.83828	-0.63106
1760	6	medium	0.944198	Vanoxeamine	Birinapant	32.9312	7	153.086	74163.1	-3.09415	1.12031	1.05649	3.04043	-0.44214
1761	6	medium	0.789789	GBR-12935	Birinapant	18.7475	12	-76.3965	96415.7	-6.39945	0.9776	0.9776	0.16072	-0.92468
1762	6	medium	0.894712	Maprotiline hydrochloride	Birinapant	19.8331	14	-114.511	97102.9	-7.14768	0.96973	0.96886	0.31927	-1.46438
1763	6	bad	0.877503	Dapoxetine hydrochloride	Birinapant	28.123	8	0.15261	93114.6	0	1.00352	0.9986	1.00291	-0.78412
1764	6	medium	0.945275	Duloxetine hydrochloride	Birinapant	10.9946	5	233.816	82742.9	5.69282	1.17451	1.11025	3.231	-0.0958
1765	6	medium	0.812737	Clomipramine hydrochloride	Birinapant	30.5602	5	218.787	80905.4	8.31076	1.09834	1.06982	3.34259	-0.1153
1766	6	bad	0.859407	5-Hydroxytryptophan	Birinapant	22.0944	20	-203.484	98617.9	-11.8506	0.95933	0.95638	0.06187	-2.09672
1767	6	medium	0.844857	Nepicastat hydrochloride	Birinapant	9.66816	9	11.2902	92397.2	-0.86302	1.00261	1.00116	0.62507	-0.44303
1768	6	bad	0.820944	Tetrabenazine	Birinapant	19.8484	10	-60.3035	96776.8	-6.91977	0.98655	0.98301	0.41062	-0.89414
1769	6	medium	0.950327	Uridine	Birinapant	9.81989	5	207.847	85972.3	2.62293	1.0939	1.06128	3.32677	-0.10237
1770	6	medium	0.913576	Ethosuximide	Birinapant	28.9588	20	-213.971	94505.1	-14.902	0.94788	0.93853	0.41836	-2.2332
1771	6	medium	0.856403	Reserpine	Birinapant	15.247	15	-74.8529	94593.5	-7.6235	0.9825	0.9754	0.62899	-1.11165
1772	6	bad	0.859407	Caffeine	Birinapant	16.2011	9	5.91217	94184.2	0	1.00347	1.0001	0.70203	-0.50271
1773	6	medium	0.735435	Taurine	Birinapant	34.0114	3	151.751	90372.7	0	1.04627	1.04082	2.10452	-0.38247
1774	6	medium	0.77657	SKF-89976A	Birinapant	13.5638	9	110.262	87926.8	-5.68559	1.0605	1.03452	1.96846	-0.22846
1775	6	medium	0.830024	Lubiprostone	Birinapant	22.0722	9	90.4373	85445.3	-5.23751	1.02795	1.0189	1.76379	-0.57479
1776	6	medium	0.782189	Balsalazide disodium	Birinapant	14.573	13	34.7256	90509.9	-2.94132	1.01958	1.00877	1.29008	-0.5634
1777	6	medium	0.940095	Rilmenidine	Birinapant	12.4242	8	97.5998	91795.3	-2.6928	1.0218	1.01953	1.54086	-0.44401
1778	6	bad	0.7891	Moxonidine hydrochloride hydrate	Birinapant	18.0125	9	-56.0982	97886.6	0	0.98444	0.98352	0.25962	-0.78557
1779	6	bad	0.917751	Chlorothiazide	Birinapant	28.5152	9	49.5007	88110	-12.028	1.05383	1.03948	1.7053	-1.2103
1780	6	medium	0.825784	Hydrochlorothiazide	Birinapant	30.8478	11	-36.2563	87715	-2.00258	1.01926	0.98772	1.36079	-1.09057
1781	6	bad	0.790093	Conivaptan hydrochloride	Birinapant	35.0522	11	3.26115	87289.4	-2.53502	1.048	1.00916	1.75221	-0.93229
1782	6	bad	0.776684	Tolvaptan	Birinapant	23.3411	7	56.8334	92842.3	0	1.01151	1.01151	1.19886	-0.63052
1783	6	medium	0.768077	Trichlormethiazide	Birinapant	23.782	12	40.7552	88842.7	-10.2339	1.00396	1.00396	1.71575	-1.30819
1784	6	bad	0.963153	Mannitol	Birinapant	26.0659	16	-86.4028	91007.9	-9.80069	0.98428	0.97111	1.06365	-1.40034
1785	6	medium	0.958182	Aloin	Birinapant	22.7974	7	171.578	76149.1	-2.24979	1.13799	1.07556	2.94376	-0.29603
1786	6	medium	0.854677	Racecadotril	Birinapant	36.3032	17	-44.2997	74445	-11.6052	1.0332	0.97722	2.03991	-0.77027
1787	6	medium	0.757705	Argatroban	Birinapant	34.4218	12	108.882	76590.1	-9.54709	1.13604	1.05117	2.62351	-0.48451
1788	6	bad	0.816693	Dabigatran	Birinapant	29.3475	11	43.9147	79185.8	-10.6142	1.04834	1.0062	1.93243	-0.87274
1789	6	medium	0.850916	Glycyrrhizic acid	Birinapant	31.5226	2	452.132	68783.7	7.87963	1.2147	1.15886	5.46186	0
1790	6	bad	0.802655	BIBR-1048	Birinapant	23.1284	13	-15.4778	79332.1	-4.61721	1.07136	1.01216	1.34114	-0.62897
1791	6	medium	0.918773	Ximelagatran	Birinapant	24.407	6	102.75	73939	2.60902	1.16445	1.05337	3.1064	-0.24629
1792	6	medium	0.789786	E5555	Birinapant	41.3313	10	67.9991	76359.7	-9.91488	1.05344	1.01936	2.14993	-0.49705
1793	6	medium	0.972692	Methyldopa	Birinapant	36.142	10	-24.4332	78638.6	-12.3583	1.04536	0.99605	1.82136	-1.29816
1794	6	medium	0.796761	Benserazide	Birinapant	25.8342	11	57.9517	83223.3	-4.28121	1.09551	1.03328	1.88809	-0.34502
1795	6	medium	0.956254	Carbidopa	Birinapant	19.6626	10	117.952	74991.3	-0.17781	1.10156	1.03799	3.26421	-0.17021
1796	6	medium	0.986788	Eflornithine Hydrochloride	Birinapant	32.4481	4	130.47	73513.9	1.69985	1.08018	1.04227	2.57281	-0.15373
1797	6	bad	0.997608	Aniracetam	Birinapant	21.0818	12	28.5733	85910.1	-7.88655	1.00859	0.99413	1.59361	-0.85226
1798	6	medium	0.735729	Pramiracetam hydrochloride	Birinapant	34.466	11	1.44024	84159.7	-5.36033	1.11841	1.0501	1.82773	-0.81121
1799	6	medium	0.953339	Taltirelin	Birinapant	32.8803	11	10.4026	85433.1	-5.08594	1.0448	1.00713	1.65514	-0.7232
1800	6	bad	0.79165	Galantamine hydrobromide	Birinapant	26.0102	10	32.5108	80559.7	-0.086	1.04967	1.01052	2.01013	-0.41226
1801	6	medium	0.983118	Rivastigmine tartrate	Birinapant	33.1287	12	27.8782	78934.2	-14.2313	1.13921	1.05552	2.36986	-0.92027
1802	6	medium	0.974992	Huperizine A	Birinapant	21.4709	8	111.63	81381.2	3.53662	1.07755	1.04181	2.04445	-0.24058
1803	6	medium	0.67439	Tacrine hydrochloride	Birinapant	29.6129	15	-29.9147	83536.5	-4.127	1.01107	0.99443	0.8841	-0.71323
1804	6	good	0.875223	Monobenzone	Birinapant	31.4429	6	189.431	77325.4	6.81154	1.0855	1.06777	2.41914	-0.20733
1805	6	medium	0.711616	UK-383367	Birinapant	32.2624	12	-63.6147	80693.6	-7.20437	1.02162	0.97778	1.3534	-0.65055
1806	6	medium	0.970895	Adapalene	Birinapant	35.1769	9	144.555	71909.8	3.53884	1.06821	1.03916	3.11468	-0.56717
1807	6	medium	0.991045	Acitretin	Birinapant	22.7464	17	-18.6364	87721.5	-6.13276	1.01665	0.99321	1.28626	-0.56176
1808	6	medium	0.983075	Malotilate	Birinapant	29.2785	8	93.0333	84833.6	-10.3012	1.03115	1.0146	2.16699	-0.71639
1809	6	medium	0.962908	Peramivir	Birinapant	29.9967	13	-0.27973	87737.2	-7.47085	1.02441	1.00452	1.35496	-1.01108
1810	6	medium	0.734391	Oseltamivir phosphate	Birinapant	37.227	14	-63.5908	83417.6	-7.77465	1.02026	0.9871	1.07221	-1.01708
1811	6	medium	0.931855	Zanamivir	Birinapant	32.8709	11	43.3205	77473.1	-1.94546	1.0669	1.01416	2.20578	-0.184
1812	6	medium	0.758866	Rimantadine	Birinapant	36.9018	5	126.343	78792.3	3.80917	1.08242	1.04115	2.79351	-0.20005
1813	6	medium	0.658792	Docosanol	Birinapant	32.5906	9	73.172	83088.4	-0.34942	1.10064	1.04299	2.49402	-0.88161
1814	6	medium	0.820623	Vidarabine	Birinapant	22.9898	9	112.854	81453.8	4.05857	1.05386	1.03181	2.39132	-0.50561
1815	6	good	0.572369	Idoxuridine	Birinapant	33.2384	19	-158.015	82240.4	-19.7867	1.02127	0.95977	1.25398	-1.67933
1816	6	medium	0.925314	Cyclocytidine hydrochloride	Birinapant	67.4618	18	-272.513	69947	-35.4458	0.99412	0.90732	1.78835	-2.12184
1817	6	medium	0.99475	Limonin	Birinapant	22.1232	14	15.4793	79864.4	-1.75114	1.02633	0.99929	1.73147	-0.63026
1818	6	medium	0.993002	Famciclovir	Birinapant	27.535	19	-98.1269	84646.4	-11.2739	0.99248	0.96914	0.71396	-1.19977
1819	6	medium	0.994731	Pizotifen	Birinapant	29.6765	15	-78.6095	86660.3	-9.90722	1.00728	0.99463	0.57956	-1.36566
1820	6	medium	0.975553	Erdosteine	Birinapant	35.9102	14	-61.8701	80006.9	-5.50174	0.9931	0.98025	0.67153	-0.87589
1821	6	bad	0.794131	Bromhexine hydrochloride	Birinapant	16.2315	5	206.97	83749.2	1.82191	1.07224	1.05734	2.65286	-0.11087
1822	6	medium	0.760131	MK-3207	Birinapant	16.4585	13	35.2686	90777.4	-7.88388	1.00291	1.00181	1.51317	-1.12545
1823	6	bad	0.86732	Biperiden	Birinapant	20.5562	3	263.297	83868.1	7.39469	1.11296	1.0916	2.93796	-0.14842
1824	6	medium	0.766113	Levodopa	Birinapant	19.6567	8	122.754	87787.6	-4.23076	1.03257	1.02744	2.14477	-0.70979
1825	6	medium	0.846196	Selegiline hydrochloride	Birinapant	21.7165	4	206.675	84836.6	1.25694	1.07332	1.06372	2.45264	-0.31178
1826	6	medium	0.827999	Rasagiline mesylate	Birinapant	17.3224	2	282.743	83191.5	5.11622	1.08447	1.08418	2.91296	-0.08554
1827	6	bad	0.830234	Formononetin	Birinapant	22.6777	8	6.39491	94531.1	0	1.02471	1.01085	0.93705	-0.62508
1828	6	medium	0.972423	Phenelzine	Birinapant	11.8206	10	72.3203	94432.4	-2.78506	1.04194	1.02454	1.44485	-0.41612
1829	6	bad	0.804183	Piperine	Birinapant	22.6466	10	-47.656	95291.3	-4.45479	0.99149	0.9863	0.40355	-0.69782
1830	6	medium	0.870264	Tranylcypromine	Birinapant	16.8165	6	187.315	87109.9	2.56559	1.0609	1.05689	2.17568	-0.30254
1831	6	medium	0.820418	Dopamine hydrochloride	Birinapant	25.5264	4	213.001	82514.4	4.56854	1.08027	1.07044	2.40403	-0.14969
1832	6	bad	0.781526	Mizoribine	Birinapant	17.5996	6	98.327	92106.3	0	1.0247	1.0247	1.38369	-0.40042
1833	6	medium	0.961234	Mycophenolate mofetil	Birinapant	12.6988	4	194.065	89399	0	1.07749	1.06078	2.42278	-0.02498
1834	6	medium	0.71396	Mycophenolic acid	Birinapant	15.4942	14	-111.566	96049.5	-4.68405	1.01428	0.99771	0.37359	-1.26363
1835	6	medium	0.892495	Ribavirin	Birinapant	0	0	370.678	83492.4	7.95301	1.21309	1.15518	4.36948	0
1836	6	medium	0.823164	AVN-944	Birinapant	64.1267	10	-91.1937	82164.4	-19.3124	1.05398	0.99026	1.48339	-1.15229
1837	6	medium	0.7959	Gimeracil	Birinapant	25.8813	9	-28.9519	95436.3	0	1.00359	0.99767	0.73873	-0.97644
1838	6	medium	0.750656	ADL-5859	Birinapant	24.4575	2	178.685	89613.8	6.54964	1.05582	1.05225	2.0234	-0.12014
1839	6	medium	0.87634	Naltrexone hydrochloride	Birinapant	16.7387	2	448.47	80593.5	8.14795	1.13379	1.12964	4.64394	-0.04586
1840	6	bad	0.997248	Loperamide hydrochloride	Birinapant	9.10991	5	125.024	89113.8	0	1.04823	1.03501	1.78836	-0.03848
1841	6	bad	0.743234	Matrine	Birinapant	30.224	14	-94.4509	91652.1	-6.66744	1.04395	1.03154	0.77595	-1.67084
1842	6	bad	0.792126	Oxymatrine	Birinapant	27.1335	4	157.238	90820.2	0	1.04519	1.04004	2.12859	-0.43437
1843	6	good	0.663538	MCOPPB	Birinapant	27.041	4	152.226	89798.7	0	1.05132	1.04255	2.18091	-0.34188
1844	6	medium	0.860999	JTC-801	Birinapant	50.2788	10	40.1484	80552	-1.84246	1.05186	1.03164	1.87433	-0.80634
1845	6	medium	0.769378	J113397	Birinapant	24.6503	13	-20.1208	93757.5	-10.2907	0.99131	0.98961	1.04335	-1.18273
1846	6	medium	0.813735	SB612111	Birinapant	38.1494	12	-4.09611	86536.3	-7.49898	1.04828	1.01187	1.63025	-0.93331
1847	6	medium	0.857284	nor-Binaltorphimine	Birinapant	25.3231	9	20.9398	93854.2	-5.88563	1.00392	1.00392	1.0437	-0.8343
1848	6	medium	0.790863	Cyprodime	Birinapant	9.52191	7	114.475	92149.7	3.15056	1.03003	1.02756	1.76621	-0.52603
1849	6	medium	0.784751	Metenkephalin	Birinapant	16.7904	9	26.4632	92198.8	-6.31424	1.03661	1.02704	0.91049	-0.64586
1850	6	bad	0.997684	Phloretin	Birinapant	13.7005	9	135.966	89781.5	-2.35174	1.08242	1.06775	1.71145	-0.35179
1851	6	medium	0.915725	Polydatin	Birinapant	20.9761	14	-63.7872	89894.8	-3.20187	1.05559	1.02061	0.97892	-1.06687
1852	6	medium	0.837651	MK-8245	Birinapant	24.2243	15	-116.646	95553.7	-9.27549	0.96541	0.96504	0.35417	-1.50778
1853	6	medium	0.806837	Acarbose	Birinapant	23.8752	11	52.9709	91328	-6.0079	1.01025	1.01025	1.31025	-0.78054
1854	6	bad	0.748526	Miglitol	Birinapant	24.7047	8	99.1411	85766.5	1.07549	1.02627	1.02627	1.63777	-0.64636
1855	6	bad	0.947046	Repaglinide	Birinapant	22.6793	9	178.371	79985.3	-2.60874	1.07366	1.04932	2.82457	-0.26355
1856	6	bad	0.99669	Mitiglinide calcium hydrate	Birinapant	46.01	1	350.364	73960.3	7.73753	1.22158	1.15469	4.23121	-0.10029
1857	6	bad	0.950753	Nateglinide	Birinapant	19.3712	5	199.942	79099.8	4.19015	1.20225	1.08936	3.63446	-0.02697
1858	6	medium	0.839736	TAK-875	Birinapant	20.7463	13	-10.1306	88698.5	-7.20158	1.05984	1.03037	1.11159	-0.85386
1859	6	bad	0.78991	GSK-1292263A	Birinapant	20.2124	5	201.478	79137.4	0.35442	1.16011	1.08023	3.22049	-0.01173
1860	6	medium	0.750501	LY-2608204	Birinapant	27.2687	5	241.088	80077.8	8.60381	1.11006	1.08669	2.99253	-0.40061
1861	6	medium	0.696287	Phenformin hydrochloride	Birinapant	34.1483	10	118.127	81914.9	-2.70333	1.05356	1.02864	2.62629	-0.99614
1862	6	bad	0.78991	Dorzolamide hydrochloride	Birinapant	23.7389	5	149.045	83318.8	1.92119	1.07969	1.04724	2.58101	-0.0548
1863	6	medium	0.723213	Metolazone	Birinapant	32.4221	2	293.082	82675.7	7.07888	1.13005	1.10259	3.39499	-0.228
1864	6	bad	0.785758	Indapamide	Birinapant	24.7035	9	110.902	86257.8	-4.32349	1.11355	1.04502	2.55138	-0.30369
1865	6	bad	0.829023	Sulfanilamide	Birinapant	17.2616	1	386.045	79080.9	11.5309	1.18965	1.1345	4.7537	0
1866	6	bad	0.875515	Diclofenamide	Birinapant	16.5346	4	201.035	81658.1	2.6755	1.07776	1.06177	2.69252	-0.06689
1867	6	medium	0.760974	Tioxolone	Birinapant	25.1071	10	36.9119	86671.5	-2.18087	1.08174	1.03362	1.78895	-0.67611
1868	6	bad	0.784613	Bimatoprost	Birinapant	24.9942	8	90.6548	88936.9	-2.57149	1.04854	1.02554	2.07065	-0.43478
1869	6	medium	0.853029	Alprostadil	Birinapant	32.788	4	212.921	81284	5.64899	1.12051	1.08137	3.0471	-0.2522
1870	6	medium	0.87634	Prostaglandin E2	Birinapant	28.8289	12	-60.2439	91486.8	-7.34189	0.99106	0.98191	0.72753	-0.99487
1871	6	bad	0.741359	16,16-dimethyl PGE2	Birinapant	22.1844	12	-12.1535	86185.4	-7.02595	1.02993	0.99716	1.46284	-0.5082
1872	6	medium	0.919783	Buflomedil hydrochloride	Birinapant	31.0415	6	241.14	78224.3	6.39975	1.13047	1.09663	2.96549	-0.2871
1873	6	bad	0.879808	Auranofin	Birinapant	49.8456	12	-68.6362	79189.8	-13.815	1.0291	0.98294	1.96631	-1.4452
1874	6	medium	0.887643	PX-12	Birinapant	24.2095	8	79.5935	88007.1	-1.9576	1.03726	1.02205	1.81321	-0.55504
1875	6	bad	0.781316	Propylthiouracil	Birinapant	24.6044	6	67.7927	93026.1	0	1.0225	1.01888	1.28422	-0.53357
1876	6	medium	0.896892	Paeonol	Birinapant	24.9751	7	175.872	86843.9	1.82453	1.09497	1.07849	2.12335	-0.36463
1877	6	medium	0.94395	Dioscin	Birinapant	21.4435	10	121.435	83347.4	-3.56586	1.12422	1.04785	2.64145	-0.16105
1878	6	bad	0.816927	Coenzyme Q10	Birinapant	15.596	13	-7.8274	93802.3	-5.05995	1.00848	0.99731	0.60289	-0.2874
1879	6	medium	0.933975	Curcumol	Birinapant	25.4368	7	107.018	86774	-6.77833	1.05972	1.03096	2.56476	-0.53291
1880	6	bad	0.935316	Perhexiline	Birinapant	17.5869	7	32.5498	94526.8	0.09754	1.00855	1.00855	0.81732	-0.49182
1881	6	bad	0.792869	Deferasirox	Birinapant	26.1977	7	128.348	81420.1	2.63035	1.13657	1.07603	2.23955	-0.32319
1882	6	bad	0.758934	Hematoxylin	Birinapant	31.2591	10	-9.07997	91014.9	-1.58946	1.02777	1.00806	1.08564	-0.80622
1883	6	medium	0.696083	Penicillamine	Birinapant	20.6448	7	157.137	88995.2	-4.56524	1.05813	1.04082	2.386	-0.24719
1884	6	bad	0.786323	Tiopronin	Birinapant	38.9171	7	152.525	84726.3	4.75712	1.09417	1.07444	2.1514	-0.62616
1885	6	bad	0.772433	Aliskiren hemifumarate	Birinapant	28.2025	6	109.574	88061.5	3.05838	1.04507	1.03021	2.15952	-0.50884
1886	6	medium	0.9712	Cytidine	Birinapant	27.5788	7	169.568	75075.3	3.25311	1.17979	1.09155	2.68655	-0.04371
1887	6	bad	0.741396	Meglumine	Birinapant	24.8644	11	41.0904	85161.3	-1.93271	1.01089	1.0095	0.96506	-0.50612
1888	6	medium	0.653857	2-Deoxyglucose	Birinapant	20.9748	3	245.471	83106.1	9.48776	1.09426	1.07427	3.2159	-0.12538
1889	6	bad	0.708851	Ribitol	Birinapant	28.4348	5	180.668	80129.6	-1.15614	1.07422	1.05531	2.69113	-0.27334
1890	6	medium	0.936272	Lactulose	Birinapant	0	0	522.553	72543	21.2558	1.2415	1.19639	5.92383	0
1891	6	bad	0.977227	Aspartame	Birinapant	37.2206	11	1.769	74490.4	-7.89646	1.03328	1.00024	1.87668	-0.78904
1892	6	bad	0.892577	Neohesperidin dihydrochalcone	Birinapant	26.2944	2	334.272	69548.5	11.1004	1.33506	1.18565	4.808	0
1893	6	medium	0.779658	Pentagastrin	Birinapant	13.4323	5	318.237	73793.8	5.05672	1.30147	1.15891	4.84041	-0.00475
1894	6	bad	0.992478	3-indolebutyric acid	Birinapant	24.6395	8	102.468	79131.2	-0.83748	1.13106	1.05709	2.0443	-0.09544
1895	6	medium	0.731405	Kinetin	Birinapant	34.2171	2	317.002	68988.8	1.49741	1.3168	1.1804	4.40878	-0.01851
1896	6	medium	0.783374	Shikimic acid	Birinapant	34.4491	9	138.716	73306.5	-2.73924	1.08901	1.04629	3.00083	-0.41434
1897	6	medium	0.972634	Solanesol	Birinapant	20.2561	2	250.076	77311.2	3.79401	1.11572	1.08062	3.51103	0
1898	6	medium	0.970227	Alibendol	Birinapant	37.4416	3	202.641	77245.2	4.21585	1.10117	1.08591	2.1479	-0.1215
1899	6	bad	0.935396	Sclareolide	Birinapant	32.6314	6	163.916	80921.6	1.87301	1.07844	1.05872	2.30874	-0.43609
1900	6	medium	0.781803	Rhein	Birinapant	23.5086	5	309.739	69471.6	2.4277	1.15806	1.10459	4.3818	-0.16404
1901	6	medium	0.936049	Orotic acid	Birinapant	24.14	4	172.172	82123.7	4.33066	1.11177	1.07295	2.26706	-0.15866
1902	6	medium	0.742503	SB-408124	Birinapant	37.4414	4	266.203	76283.7	6.86212	1.12564	1.09793	3.10653	-0.19751
1903	6	medium	0.930426	Astragaloside A	Birinapant	33.0058	8	145.532	81350.8	2.27369	1.06919	1.04531	2.83013	-0.86672
1904	6	medium	0.807686	Ipriflavone	Birinapant	32.0587	14	-76.3104	87612.4	-7.81837	1.03042	1.01421	0.6708	-1.4339
1905	6	medium	0.960965	Ibandronate sodium hydrate	Birinapant	24.1286	4	304.89	71942.5	7.32137	1.19268	1.15601	3.34208	-0.25931
1906	6	medium	0.71454	Cyclovirobuxin D	Birinapant	12.1805	1	399.49	76081.5	12.0975	1.13247	1.12517	4.20951	-0.0077
1907	6	medium	0.948053	Propafenone hydrochloride	Birinapant	34.348	7	101.27	86411.2	0	1.05161	1.03665	1.95204	-0.69502
1908	6	medium	0.710184	Carbazochrome sodium sulfonate	Birinapant	19.5405	5	293.114	82398.4	0	1.0855	1.07588	3.54522	-0.48231
1909	6	medium	0.977374	STF-62247	Birinapant	24.9834	11	69.4318	84900.4	-3.59958	1.04395	1.02329	1.75733	-0.54182
1910	6	medium	0.995956	Rifabutin	Birinapant	30.6679	1	446.606	69746.4	18.8063	1.16592	1.15747	4.55969	-3e-05
1911	6	medium	0.99613	Clindamycin hydrochloride	Birinapant	31.8105	17	-121.583	90180.8	-10.9187	0.98364	0.97495	0.44128	-1.65711
1912	6	medium	0.99613	Lupeol	Birinapant	33.0784	11	-39.8568	91227.7	-6.2483	0.9926	0.98748	0.86191	-1.1273

## Sheet: Table S2
Table S2: Combination data for birinapant-vs.-all 72 agents that were advanced into confirmatory 10 × 10 combination experiments in the HGSOC cell line PEO-1.
BlockId	Size	mqc Class	mqc Confidence	Row Name	Col Name	MedianExcess	Num Excess	Excess HSA	Excess CRX	LS3x3	Beta	Gamma	DB Sum Pos	DBSumNeg
1	10	good	0.866099	Actinomycin D	Birinapant	56.9232	80	-701.48	82228.9	-22.568	1.04363	0.80523	1.54311	-1.65481
2	10	medium	0.814739	CUDC-907	Birinapant	83.4806	80	-1340.29	111589	-33.8612	0.78193	0.70322	0.01304	-9.56104
3	10	medium	0.59605	Dinaciclib (SCH727965)	Birinapant	71.9442	74	-374.464	65906.9	-8.03975	1.14785	0.92417	2.03641	-2.16914
4	10	medium	0.812334	Echinomycin	Birinapant	59.3976	78	-361.054	25346	-4.57376	1.18501	0.90103	0.56601	-1.52749
5	10	good	0.852121	Gemcitabine	Birinapant	78.5297	72	-1131	104260	-34.9883	0.77754	0.71621	1.3912	-8.4797
6	10	medium	0.664339	Idarubicin hydrochloride	Birinapant	75.8819	77	-1079.38	114196	-42.6869	0.87764	0.76499	0.36482	-6.80165
7	10	medium	0.814737	Sepantronium bromide	Birinapant	54.5896	39	281.155	76617.7	-5.89733	1.47344	1.06494	8.93008	-0.1209
8	10	good	0.774078	Vincristine sulfate	Birinapant	76.5904	75	-842.879	102285	-16.204	0.91465	0.82109	0.54426	-4.91212
9	10	good	0.645799	Topotecan hydrochloride	Birinapant	72.3607	73	-963.045	118573	-28.6207	0.95811	0.846	0.62539	-5.65228
10	10	good	0.948269	PIK-75	Birinapant	50.7532	67	-647.292	120820	-25.9533	1.19077	0.86929	3.36789	-1.31102
11	10	medium	0.7211	Vinflunine	Birinapant	69.2701	65	-751.619	174012	-23.0253	0.97993	0.9168	1.30764	-4.40083
12	10	good	0.811574	Acemetacin	Birinapant	34.4728	17	495.328	159127	-1.03779	1.1207	1.0781	7.24705	-0.5924
13	10	good	0.969021	Aclarubicin	Birinapant	76.8655	80	-1126	115016	-28.6683	0.90508	0.79634	0.63497	-6.59695
14	10	good	0.885974	Bafilomycin A1	Birinapant	80.8417	80	-1466.12	76781.4	-25.8169	0.81748	0.6959	0.08638	-8.88173
15	10	good	0.954383	Bardoxolone methyl	Birinapant	61.5405	68	-552.769	137105	-19.4242	0.97567	0.91699	1.0201	-2.95938
16	10	good	0.838023	Betaxolol hydrochloride	Birinapant	32.9153	47	-114.765	192875	-8.96138	0.98582	0.98545	1.9651	-3.07876
17	10	good	0.904893	Bleomycin sulfate	Birinapant	85.2617	79	-1599.4	119569	-43.7815	0.74829	0.68838	0.08462	-12.4507
18	10	good	0.838023	Cladribine	Birinapant	78.5231	65	-1077.96	166891	-30.686	0.91865	0.88513	1.15622	-9.0129
19	10	good	0.960547	Clofarabine	Birinapant	78.7237	73	-898.281	130861	-17.6808	0.89663	0.86506	0.62948	-7.48037
20	10	good	0.712944	CPG-52364	Birinapant	64.1567	60	-232.194	148167	-11.6701	1.00254	0.96692	3.86469	-2.95241
21	10	good	0.973654	CX-6258	Birinapant	76.8153	69	-1059.73	169315	-34.5804	0.93584	0.88823	0.50416	-8.86333
22	10	good	0.972608	Cycloheximide	Birinapant	45.3434	67	-598.032	148958	-15.649	1.02507	0.93379	3.5799	-3.03867
23	10	good	0.793115	Cytarabine	Birinapant	65.0104	72	-1318.73	176510	-35.2638	0.88342	0.83149	0.46714	-9.26827
24	10	good	0.809554	Danoprevir	Birinapant	28.5019	30	256.614	174111	-5.03239	1.04722	1.02732	4.89051	-0.79442
25	10	good	0.825555	Dasatinib	Birinapant	72.0733	79	-1399.15	120395	-25.4328	0.90679	0.76108	0.25699	-7.2682
26	10	medium	0.79066	Dobutamine	Birinapant	39.2462	34	1247.12	139331	-13.1537	1.07197	1.05606	16.1323	-2.44185
27	10	good	0.818133	Docetaxel	Birinapant	72.1368	81	-787.283	43134.8	-18.226	0.971	0.82129	0.05279	-3.9024
28	10	good	0.838023	Epothilone B	Birinapant	82.3954	79	-654.432	35158.1	-12.1686	0.9375	0.88286	0.06595	-4.10091
29	10	good	0.798526	Flavopiridol	Birinapant	81.5687	76	-832.319	131775	-21.143	0.89922	0.8751	0.22428	-6.76141
30	10	good	0.948004	Fluticasone propionate	Birinapant	10.4524	10	815.398	188071	-2.14645	1.11025	1.08989	10.1936	-0.19356
31	10	good	0.992957	Geldanamycin	Birinapant	50.9514	70	-709.64	142238	-18.7321	0.98752	0.89644	1.79511	-2.19353
32	10	medium	0.814242	GMX-1778	Birinapant	73.528	81	-1408.34	98476.1	-26.1505	0.852	0.71445	0.13409	-6.83919
33	10	good	0.940349	GSK-461364A	Birinapant	71.4808	81	-1364.26	93480.1	-24.7575	0.88445	0.73789	0.08989	-6.81935
34	10	good	0.768832	GSK3 Inhibitor	Birinapant	76.2508	81	-2144.32	142549	-34.4636	0.78857	0.67329	0	-12.7648
35	10	medium	0.844543	IMD-0354	Birinapant	59.2758	60	-657.479	145909	-20.8598	1.02188	0.93301	3.129	-4.82922
36	10	good	0.976352	KW-2478	Birinapant	20.9298	30	436.739	153971	-7.59565	1.17446	1.05928	11.23	-0.32547
37	10	good	0.938057	Mitomycin C	Birinapant	80.8283	74	-1238.13	114605	-37.518	0.8751	0.76694	2.3894	-8.48884
38	10	good	0.969981	MK-1775	Birinapant	72.0994	71	-834.149	143297	-24.8561	0.94065	0.90156	0.57205	-5.88343
39	10	good	0.970993	MLN-4924	Birinapant	70.589	67	-1283.31	150303	-35.6585	0.9083	0.83584	1.5821	-8.88284
40	10	good	0.938057	Mocetinostat	Birinapant	68.1263	73	-1362.07	179374	-34.4007	0.8333	0.81226	0.51799	-12.4406
41	10	good	0.82801	Nanchangmycin	Birinapant	72.0482	74	-1083.33	138580	-27.0141	0.91431	0.83555	1.00586	-6.63217
42	10	good	0.969021	SPC-839	Birinapant	79.281	79	-1129.09	131963	-21.9515	0.86943	0.83887	0.11471	-8.77254
43	10	good	0.838023	NSC-319726	Birinapant	84.0452	81	-1629.36	118184	-37.5327	0.75918	0.6895	0.00446	-11.8828
44	10	good	0.936062	NVP-BGT226	Birinapant	74.0905	63	-675.472	101646	-20.4653	1.0083	0.89258	2.13262	-3.60682
45	10	good	0.805819	Oridonin	Birinapant	33.9022	48	-263.154	190767	-18.4989	0.98523	0.96721	2.4679	-3.44577
46	10	good	0.826072	Paclitaxel	Birinapant	84.6601	81	-896.942	48125.9	-16.0723	0.88809	0.82813	0	-6.28285
47	10	good	0.95721	Panobinostat	Birinapant	84.1869	75	-1355.86	122433	-36.0091	0.88369	0.81314	0.65003	-10.3683
48	10	good	0.938057	PF-3758309	Birinapant	76.5452	81	-1931.65	141872	-35.5485	0.81636	0.67891	0.00654	-10.277
49	10	good	0.839344	PKI-402	Birinapant	67.3718	60	-349.599	136500	-12.5412	1.04028	0.9814	3.17601	-2.38427
50	10	good	0.829913	Quisinostat	Birinapant	96.8772	80	-1370.8	106153	-33.6622	0.77422	0.75313	0.02456	-12.3037
51	10	good	0.809429	Romidepsin	Birinapant	84.0524	77	-1295	94514.1	-40.8445	0.85039	0.75708	0.20764	-9.01464
52	10	good	0.824004	SB-743921	Birinapant	92.3703	81	-725.034	42604.1	-12.3603	0.90938	0.88452	0	-5.97766
53	10	good	0.845	SR-3306	Birinapant	92.7583	59	-997.694	142395	-24.2492	0.86592	0.85601	0.58588	-9.7463
54	10	good	0.899708	Teniposide	Birinapant	80.2064	80	-1355.73	124770	-41.1897	0.83413	0.77925	0.04551	-9.84712
55	10	good	0.801968	Thapsigargin	Birinapant	90.0313	81	-911.839	57405.9	-16.3001	0.86741	0.81777	0.00084	-6.97581
56	10	good	0.798706	Tolnaftate	Birinapant	22.8002	41	-62.5959	214299	-8.0848	0.99734	0.99109	2.28235	-2.28499
57	10	good	0.844247	Torasemide	Birinapant	27.142	38	134.515	196030	-6.18999	1.02594	1.01668	3.97416	-1.80393
58	10	medium	0.80986	Torin-2	Birinapant	79.9502	77	-999.165	116714	-21.7207	0.91035	0.86133	0.20225	-7.22846
59	10	medium	0.778978	Triptolide	Birinapant	89.4128	81	-1170.34	80480.2	-39.2367	0.74795	0.71318	0	-10.0154
60	10	good	0.801968	Volasertib	Birinapant	72.8213	80	-1028.04	91951	-19.0149	0.9397	0.79658	0.26468	-5.09308
61	10	medium	0.812334	Zaltoprofen	Birinapant	34.0631	71	-718.031	206213	-13.5174	0.93589	0.91682	0.41686	-5.71076
62	10	good	0.901953	Podofilox	Birinapant	71.7129	76	-639.607	74785.6	-15.6448	0.96799	0.90066	0.52863	-3.00251
63	10	good	0.922599	PD-166285	Birinapant	72.2796	66	-954.291	135162	-32.9223	0.96426	0.86787	1.45854	-5.71
64	10	good	0.842776	CAY-10626	Birinapant	64.576	72	-859.331	134732	-19.0741	0.93687	0.88037	1.93402	-6.13312
65	10	good	0.941621	Omacetaxine mepesuccinate	Birinapant	83.412	73	-480.205	81066.9	-15.4339	0.95347	0.91421	0.37819	-3.47055
66	10	good	0.924727	Emricasan	Birinapant	96.129	37	-606.437	161187	-50.4493	0.9522	0.92471	7.02678	-11.3585
67	10	good	0.723684	Olaparib	Birinapant	49.3427	72	-1731.79	180653	-52.6958	0.84409	0.80791	0.80729	-14.8852
68	10	medium	0.613548	Methotrexate	Birinapant	27.4467	24	475.457	144311	-11.0244	1.20508	1.06082	15.3706	-0.5581
69	10	good	0.786248	Pralatrexate	Birinapant	25.1546	16	532.571	141802	-2.77586	1.25059	1.07107	16.0892	-0.34729
70	10	good	0.783587	Pyrimethamine	Birinapant	33.7601	48	-202.14	163611	-10.7687	0.98362	0.97041	3.14807	-3.58086
71	10	medium	0.774836	Merck-22-6	Birinapant	52.5571	58	-859.904	155833	-46.9461	0.95203	0.89956	2.12457	-7.68324
72	10	good	0.957575	TW-37	Birinapant	51.4612	46	-673.928	157562	-36.8661	0.9626	0.91914	2.98133	-7.62564
73	10	good	0.905122	Birinapant	Birinapant	26.2736	54	-256.997	184548	-13.4562	1.0499	0.96394	6.16969	-1.51155
